# Supplementary material for: LIF, a mitogen for choroidal endothelial cells, protects the choriocapillaris: implications for prevention of geographic atrophy
Source: EMBO Mol Med. 2021 Nov 15;14(1):e14511. doi: 10.15252/emmm.202114511 (PMC8749470; doi:10.15252/emmm.202114511)
Supplement: Supplementary file 2 — Table EV1 [file EMMM-14-e14511-s002.xlsx]

## Sheet: Voigt et al. data
Cell type	LIFR	KDR	FLT1	TEK
B-Cell	0.0334624	0.03125	0.021156	0.00110619
Endothelial	0.687816	0.518693	0.731166	0.503135
Fibroblast	0.581783	0.0772541	0.21014	0.0128441
Macrophage/Monocyte	0.0284653	0.0167288	0.104143	0.0164417
Melanocyte	0.193319	0.00773036	0.00680272	0.00869237
Pericyte	0.445296	0.0355667	0.082481	0.0265171
Plasma Cell	0.0614722	0.167726	0.0880309	0.0211486
RPE Cells	0.172727	0.0292929	0.0292929	0.1
Schwann Cells	0.25115	0.0158654	0.0611951	0.01875
T-Cell	0.0225885	0.0156081	0.047342	0.00145349

## Sheet: Legend
Table EV1 legend	Expression of LIFR, KDR, FLT1 and TEK in different cells types from the Voigt et al dataset
