# Supplementary material for: LIF, a mitogen for choroidal endothelial cells, protects the choriocapillaris: implications for prevention of geographic atrophy
Source: EMBO Mol Med. 2021 Nov 15;14(1):e14511. doi: 10.15252/emmm.202114511 (PMC8749470; doi:10.15252/emmm.202114511)
Supplement: Supplementary file 3 — Table EV2 [file EMMM-14-e14511-s005.xlsx]

## Sheet: Endothelial cells
Species	Tissue	LIFR	KDR	PECAM1
Mus musculus	Liver	0.779384	0.895199	0.619625		Choroid* is from Voigt et al. data
Homo sapiens	Liver	0.731469	0.245368	0.485734		Choroid** is from Rohlenova et al. data
Homo sapiens	Choroid*	0.69	0.52	0.879242		The other data are from Panglao (Franzen et al.)
Homo sapiens	Testis	0.678781	0.360367	0.520758		The values are average fraction of endothelial cells expressing the gene
Mus musculus	Thymus	0.65	0.7	1
Mus musculus	Choroid plexus	0.6	1	1
Mus musculus	Bladder	0.583333	0.875	0.916667
Mus musculus	Mammary tissue	0.58144	0.612471	0.938107
Mus musculus	Whole kidney	0.559644	0.796444	0.56229
Mus musculus	Mesenteric lymph nodes	0.546009	0.610883	0.808135
Mus musculus	Periaortic lymph nodes	0.530105	0.64399	0.819308
Mus musculus	Embryonic skin	0.528164	0.891185	0.926006
Mus musculus	Testis	0.518414	0.73952	0.733883
Mus musculus	Choroid**	0.500097	0.752808	0.71439
Homo sapiens	Colon	0.49572	0.275819	0.855008
Mus musculus	Aorta	0.482587	0.0150891	0.981344
Mus musculus	Whole heart	0.474301	0.73082	0.8553
Mus musculus	Fat	0.47413	0.750548	0.885461
Homo sapiens	Placenta	0.46543	0.80648	0.88952
Mus musculus	Embryonic hindbrain	0.447653	0.862884	0.85967
Mus musculus	Dermis	0.446165	0.77697	0.937274
Mus musculus	Lung	0.444038	0.524142	0.820484
Mus musculus	Kidney	0.439068	0.812604	0.834162
Mus musculus	Bone marrow	0.438776	0.780751	0.686776
Mus musculus	Aorta	0.387069	0.228448	0.948276
Homo sapiens	Embryonic kidney cortex	0.381669	0.565139	0.686743
Mus musculus	Trachea	0.362998	0.769451	0.868594
Mus musculus	Bed nucleus of the stria terminalis	0.357022	0.354317	0.42913
Homo sapiens	Human embryo forebrain	0.355392	1	0.89951
Mus musculus	Hindbrain	0.353744	0.936622	0.874168
Mus musculus	Muscle	0.347995	0.417022	0.857292
Mus musculus	Pancreas	0.345646	0.800907	0.827649
Mus musculus	Heart	0.342842	0.677411	0.805346
Mus musculus	Mesenteric	0.337152	0.733637	0.774101
Mus musculus	Dorsal root ganglion	0.335278	0.576908	0.561786
Mus musculus	Hind limb muscles	0.331754	0.476768	0.899818
Homo sapiens	Colon (Ulcerative Colitis)	0.329684	0.407663	0.868783
Mus musculus	Colon	0.32619	0.534524	0.711905
Homo sapiens	Prostate	0.318022	0.295907	0.527102
Mus musculus	Embryonic kidney	0.317125	0.81685	0.842079
Mus musculus	Olfactory epithelium	0.306818	0.65625	0.553977
Mus musculus	Heart valve	0.303815	0.38667	0.803793
Homo sapiens	Substantia nigra	0.294864	0.140931	0.494036
Mus musculus	Pancreatic islets	0.28035	0.775124	0.826573
Mus musculus	Arcuate-median eminence	0.272626	0.691204	0.699462
Mus musculus	Left Ventricle	0.265099	0.581014	0.747835
Mus musculus	Pituitary gland	0.258792	0.85477	0.733117
Homo sapiens	Embryonic kidney	0.255318	0.514088	0.624578
Mus musculus	Preoptic region of the hypothalamus	0.255291	0.391081	0.630574
Mus musculus	Cortex, hippocampus and subventricular zone	0.25046	0.889524	0.847036
Homo sapiens	Decidua	0.248509	0.331083	0.730298
Mus musculus	Medial amygdala	0.220056	0.450515	0.658465
Mus musculus	Medulla oblongata	0.217383	0.807952	0.626224
Mus musculus	Pons	0.212785	0.809058	0.606389
Mus musculus	Mammary gland	0.20404	0.243579	0.721645
Mus musculus	Caudal ganglionic eminence	0.2	0.6	0.85
Mus musculus	Sub-ventricular zone	0.199264	0.438697	0.770468
Mus musculus	Skin	0.189815	0.878314	0.808817
Mus musculus	Stria terminalis (brain)	0.185529	0.132038	0.404197
Homo sapiens	ES-derived kidney organoid	0.151058	0.728036	0.815971
Mus musculus	Diencephalon	0.15	0.9	0.8
Mus musculus	Olfactory bulb	0.144358	0.464287	0.510803
Mus musculus	Retina	0.140949	0.735694	0.64151
Mus musculus	Hypothalamus	0.127715	0.47061	0.514649
Mus musculus	Hippocampus	0.125116	0.716251	0.712785
Mus musculus	Dorsal midbrain	0.117992	0.68274	0.636648
Mus musculus	Hippocampus (24h Sham surgery)	0.102629	0.486029	0.513663
Mus musculus	Spinal cord	0.102334	0.814206	0.621672
Mus musculus	Uterus	0.101758	0.59104	0.649742
Mus musculus	Subventricular zone	0.0903265	0.433017	0.550451
Mus musculus	Hippocampus (injury)	0.0898226	0.484991	0.584384
Mus musculus	Dorsal striatum	0.0844742	0.643317	0.448532
Mus musculus	Cortex	0.0789474	0.868421	0.605263
Mus musculus	Ventral striatum	0.0765879	0.710604	0.541481
Mus musculus	Thalamus	0.076114	0.66393	0.525048
Mus musculus	Ventral midbrain	0.0719912	0.668908	0.557306
Mus musculus	Somatosensory cortex	0.0573938	0.332875	0.554946
Mus musculus	Amygdala	0.0555017	0.569761	0.458384
Mus musculus	Neo-cortex	0.0545361	0.574975	0.456092
Mus musculus	Dentate gyrus	0.045045	0.747748	0.621622
Mus musculus	Cerebellum	0.037037	0.592593	0.407407
Homo sapiens	Pancreatic islets	0.020458	0.479232	0.923014

## Sheet: Legend
Table EV2 legend	Expression of LIFR, KDR and PECAM1 in endothelial cells from different tissues
	Choroid* is from Voigt et al. data
	Choroid** is from Rohlenova et al. data
	The other data are from Panglao (Franzen et al.)
	The values are average fraction of endothelial cells expressing the gene
