# Supplementary material for: LIF, a mitogen for choroidal endothelial cells, protects the choriocapillaris: implications for prevention of geographic atrophy
Source: EMBO Mol Med. 2021 Nov 15;14(1):e14511. doi: 10.15252/emmm.202114511 (PMC8749470; doi:10.15252/emmm.202114511)
Supplement: Supplementary file 4 — Dataset EV1 [file EMMM-14-e14511-s011.xlsx]

## Sheet: DEGup
	p-Value	BH-corrected p-Value	Significant	Counts in list	Counts in family	Total members	Counts in members	Description	List of gene hits
GO:0045944	1.29862e-11	2.0074e-08	TRUE	2133	1134	19774	197	positive regulation of transcription by RNA polymerase II, biological_process	ABHD14B | ABL1 | ACTR2 | ACTR3 | ACVRL1 | AHR | AKNA | ARHGEF2 | ARID4B | ARRB1 | ATRX | AUTS2 | BCL3 | BCL9L | CALCOCO1 | CARM1 | CCNK | CD40 | CDK9 | CEBPD | CHD7 | CIITA | CITED4 | CREBBP | CRTC3 | CSF3 | CTNNB1 | CX3CL1 | DCN | DDRGK1 | DDX17 | DDX58 | DLL1 | DOT1L | DPF2 | EBF1 | EGR1 | ELF1 | ELF4 | ELK3 | ELK4 | ENG | EPAS1 | ETS1 | ETS2 | ETV4 | ETV5 | FHOD1 | FLI1 | FLT3LG | FOS | FOSL1 …
GO:0030335	3.39968e-10	2.62762e-07	TRUE	2133	223	19774	57	positive regulation of cell migration, biological_process	ACTN4 | ADAM10 | ADAM17 | APC | BCAR1 | CAV1 | CCAR1 | CCL24 | CD274 | CDH5 | CORO1A | CSF1 | CXCL16 | DAPK3 | DDRGK1 | FAM107A | FGR | FLT1 | FOXF1 | GNAI2 | HBEGF | JAK2 | KDR | LYN | MAP4K4 | MCAM | MYADM | NEDD9 | NUMB | PDCD10 | PDGFB | PIK3R1 | PIK3R3 | PLAU | PPM1F | PPP3CA | PREX1 | PTK2 | PTK2B | RDX | RHOC | RUFY3 | SEMA3A | SEMA3F | SEMA4C | SEMA6A | SEMA6B | SEMA6C | SEMA6D | SEMA7A |…
GO:0008360	4.37416e-09	1.9887e-06	TRUE	2133	145	19774	41	regulation of cell shape, biological_process	ANXA1 | ARAP1 | ARHGAP18 | ARHGEF18 | BAIAP2 | CCL24 | CDC42EP1 | CDC42EP2 | CDC42SE1 | CDC42SE2 | CORO1A | CYFIP1 | DAPK3 | DNMBP | EPB41 | FBLIM1 | FES | FGD4 | FGD5 | FGD6 | FGR | FMNL3 | HEXB | KDR | MKLN1 | MSN | MYH9 | PALM | PLXNA2 | PLXND1 | PTK2 | PTK2B | RASA1 | RDX | RHOA | RHOC | RHOG | RND1 | SYNE3 | TAOK2 | WDR1
GO:0051092	4.85499e-09	2.08468e-06	TRUE	2133	151	19774	42	positive regulation of NF-kappaB transcription factor activity, biological_process	ADAM8 | ARHGEF2 | CAMK2A | CARD11 | CARM1 | CAV1 | CD36 | CD40 | CX3CL1 | DDRGK1 | FLOT2 | IL1RAP | IRAK2 | IRAK4 | LRRFIP1 | MALT1 | MTDH | NFKB1 | NFKB2 | PRKCB | PRKD1 | PRKD2 | RBCK1 | RELA | RIPK3 | RNF31 | RPS3 | STAT3 | TGFB1 | TICAM1 | TLR2 | TLR4 | TLR6 | TNFSF18 | TRAF1 | TRAF2 | TRAF6 | TRAPPC9 | TRIM25 | TRIM52 | UBC | ZBTB7A
GO:0001525	1.28641e-08	5.233e-06	TRUE	2133	232	19774	55	angiogenesis, biological_process	AAMP | ACVRL1 | ADAM15 | ADAM8 | ANGPT2 | APLN | APOLD1 | ARHGAP22 | CAV1 | COL15A1 | COL4A2 | COL8A1 | DYSF | EFNA1 | EGFL7 | ELK3 | EPAS1 | EPHB4 | ERAP1 | FGFR1 | FMNL3 | GJA5 | HEY1 | HIF1A | HMOX1 | ID1 | KDR | MCAM | MEOX2 | MYH9 | NOS3 | NRP1 | PDCD10 | PGF | PIK3CG | PIK3R6 | PLCD3 | PLXND1 | PRKD1 | PRKD2 | PTK2 | PTK2B | PTPRB | RAMP2 | RAMP3 | RAPGEF3 | RBPJ | ROBO4 | SCG2 | SOX18 | TH…
GO:0001666	3.2434e-08	1.08992e-05	TRUE	2133	166	19774	43	response to hypoxia, biological_process	ACTN4 | ACVRL1 | ADAM17 | ADM | ANGPT2 | APOLD1 | ATP1B1 | CAV1 | CBFA2T3 | CHRNB2 | CREBBP | CYP1A1 | DDIT4 | DNMT3B | EGLN3 | EGR1 | EPAS1 | ETS1 | HIF1A | HK2 | HMOX2 | MTHFR | NOL3 | NOS2 | NR4A2 | PGF | PKM | PLAU | PML | PSEN2 | PTK2B | RAMP2 | RHOA | SMAD3 | SOD3 | SRF | TGFB1 | TGFBR2 | TGFBR3 | TLR2 | TRH | UCP2 | WTIP
GO:0043123	4.1528e-08	1.33738e-05	TRUE	2133	179	19774	45	positive regulation of I-kappaB kinase/NF-kappaB signaling, biological_process	ABL1 | AKAP13 | BIRC3 | CARD11 | CASP8 | CCDC22 | CD36 | CD40 | CD74 | CTNNB1 | CX3CL1 | CXXC5 | DDX21 | FKBP1A | HMOX1 | IRAK4 | LGALS1 | LTBR | LURAP1 | MALT1 | MAP3K14 | MTDH | NDFIP2 | NEK6 | PLEKHG5 | PLK2 | PRKCB | PRKD1 | RBCK1 | REL | RELA | RHOA | RHOC | RNF31 | SHARPIN | SHISA5 | TICAM1 | TICAM2 | TLR4 | TLR6 | TMEM106A | TNFRSF1A | TNFSF10 | TRAF6 | TRIM25
GO:0043547	5.07573e-08	1.5093e-05	TRUE	2133	324	19774	68	positive regulation of GTPase activity, biological_process	ACAP2 | AGFG2 | ARAP1 | ARHGAP1 | ARHGAP17 | ARHGAP18 | ARHGAP19 | ARHGAP22 | ARHGAP26 | ARHGAP29 | ARHGAP31 | ARHGDIB | ARHGEF12 | ARHGEF15 | ARRB1 | ASAP1 | ASAP2 | CCL1 | CCL24 | CD40 | CDC42EP2 | CHN1 | CX3CL1 | DNM1L | DOCK1 | DOCK8 | DOCK9 | EVI5 | EZH2 | F11R | GDI2 | GIT1 | GMIP | IQGAP1 | LIMS1 | MAP4K4 | MYO9A | NCKAP1L | NET1 | NPRL3 | NRP1 | PREX1 | RAB3GAP1 | RAPGEF1 | RAPGEF3 | RASA…
GO:0016032	6.17575e-08	1.64594e-05	TRUE	2133	372	19774	75	viral process, biological_process	AP1G2 | BICD1 | CALCOCO2 | CARM1 | CCL1 | CD93 | CFH | CREBBP | CRTC3 | CTNNB1 | DDX58 | DHX58 | EXOC1 | FDPS | GPS2 | HNRNPA1 | IFIH1 | IL16 | IL2RG | IPO5 | IQGAP1 | KAT5 | KDM4A | KDR | KLC1 | LMBRD1 | LTBR | LYN | MAPK3 | MPDZ | MSN | NFKBIA | NUP153 | NUP214 | NXF1 | PIK3R1 | PLCG1 | PML | PPP1CA | PSMB1 | PSMB10 | PSMB8 | PSMB9 | RAB6A | RB1 | RBCK1 | RELA | RHOA | RNF216 | RSAD2 | SERINC5 …
GO:0000122	1.14487e-07	2.85442e-05	TRUE	2133	814	19774	136	negative regulation of transcription by RNA polymerase II, biological_process	ATXN1 | BCL6B | BEND3 | BHLHE40 | CAV1 | CBX7 | CC2D1B | CD36 | CIC | CIITA | CREBBP | CRY2 | CTNNB1 | CXXC5 | DNAJC17 | DNMT3B | DPF2 | EDNRB | EFNA1 | EGR1 | EHMT1 | EHMT2 | ELK3 | ELK4 | ESR2 | ETS2 | EZH2 | FGFR1 | FOXF1 | FOXK1 | FOXL2 | GATAD2A | GLIS2 | GPS2 | HCFC1 | HCLS1 | HDAC9 | HES1 | HEY1 | HHEX | ID1 | ID3 | IRF2 | IRF7 | IRF8 | JARID2 | KAT5 | KLF11 | KLF3 | KLF7 | LDB1 | LDB2 | L…
GO:0007249	1.27071e-07	3.06917e-05	TRUE	2133	65	19774	23	I-kappaB kinase/NF-kappaB signaling, biological_process	BCL3 | BIRC3 | CARD11 | CD14 | FAIM | IRAK2 | MAP3K14 | NFKBIA | NLRC3 | RBCK1 | REL | RELA | RELB | RIPK3 | RNF31 | SHARPIN | TICAM1 | TICAM2 | TLR4 | TNFRSF1A | TRAF2 | TRAF6 | UBC
GO:0051056	2.02316e-07	4.73849e-05	TRUE	2133	141	19774	37	regulation of small GTPase mediated signal transduction, biological_process	AKAP13 | ARAP1 | ARHGAP1 | ARHGAP17 | ARHGAP18 | ARHGAP19 | ARHGAP22 | ARHGAP26 | ARHGAP29 | ARHGAP31 | ARHGDIB | ARHGEF12 | ARHGEF18 | ARHGEF2 | ARHGEF3 | CHN1 | FGD4 | GDI2 | GMIP | MYO9A | NET1 | PLEKHG2 | PLEKHG5 | PREX1 | RHOA | RHOC | RHOG | SIPA1 | SIPA1L1 | SIPA1L3 | SOS2 | SRGAP1 | STARD13 | STARD8 | TAGAP | TRIO | TSC2
GO:0045766	2.18012e-07	4.95592e-05	TRUE	2133	130	19774	35	positive regulation of angiogenesis, biological_process	ACVRL1 | ADM | ANGPT2 | ANXA3 | AQP1 | BTG1 | CCL24 | CD40 | CDH5 | CX3CL1 | ENG | ERAP1 | ETS1 | FLT1 | HIF1A | HK2 | HMOX1 | KDR | MTDH | NOS3 | PGF | PIK3R6 | PLCG1 | PRKCB | PRKD1 | PRKD2 | PTK2B | RAMP2 | RAPGEF3 | SP1 | STAT3 | STIM1 | TGFBR2 | TIE1 | TWIST1
GO:0001570	3.96832e-07	8.76319e-05	TRUE	2133	59	19774	21	vasculogenesis, biological_process	ADM | CAV1 | CITED1 | EGFL7 | ENG | FOXF1 | FZD4 | HEG1 | KDR | MYO1E | PTK2 | QKI | RAMP2 | RASA1 | SMO | SOX18 | TGFB1 | TGFBR2 | TIE1 | WARS2 | ZFP36L1
GO:0048010	4.2455e-07	9.11484e-05	TRUE	2133	64	19774	22	vascular endothelial growth factor receptor signaling pathway, biological_process	BAIAP2 | BCAR1 | CYFIP1 | DOCK1 | ELMO1 | ELMO2 | FLT1 | KDR | MAPKAPK2 | NCK1 | NCKAP1L | NRP1 | PAK2 | PGF | PIK3CB | PIK3R1 | PRKD1 | PRKD2 | PTK2 | PTK2B | PXN | RHOA
GO:0051496	6.24951e-07	0.000123852	TRUE	2133	51	19774	19	positive regulation of stress fiber assembly, biological_process	ABL1 | APOA1 | ARHGEF15 | CD47 | FHOD1 | LIMCH1 | LIMK1 | NRP1 | PFN2 | PPM1F | PXN | RAPGEF3 | RGCC | RHOA | RHOC | S100A10 | SFRP1 | SH3PXD2B | SMAD3
GO:0051017	6.13e-07	0.000123852	TRUE	2133	42	19774	17	actin filament bundle assembly, biological_process	ACTN4 | ADD3 | BAIAP2 | CORO1B | ESPNL | FAM107A | FSCN1 | LIMA1 | MARCKS | MYO1B | NEDD9 | PLS3 | RHOA | RHOC | RND1 | SHROOM2 | SWAP70
GO:0034097	1.09958e-06	0.000202349	TRUE	2133	48	19774	18	response to cytokine, biological_process	ACP5 | BCL2L1 | CD274 | CITED1 | CXCL16 | FOSL1 | MAPKAPK2 | NFKB2 | PML | PTGES | RARA | REL | RELA | RELB | SRF | STAT1 | TIMP3 | TMEM102
GO:0043065	1.08357e-06	0.000202349	TRUE	2133	330	19774	65	positive regulation of apoptotic process, biological_process	ABL1 | ADAM10 | ADM | AIFM1 | AKAP13 | APC | APH1A | ARHGEF12 | ARHGEF18 | ARHGEF2 | ARHGEF3 | BID | CTNNB1 | CTNNBL1 | DAPK3 | DKKL1 | DNAJA1 | DNM1L | DNM2 | DUSP1 | DUSP6 | FGD4 | FOSL1 | FOXL2 | HIP1R | HMOX1 | HTT | ID3 | ING3 | ING5 | INPP5D | KLF11 | MAP2K6 | MAP3K11 | NET1 | OLFM1 | PLEKHG2 | PLEKHG5 | PREX1 | PSEN1 | PSEN2 | RARB | RARG | RASSF2 | RNF122 | RPS6 | RPS6KA2 | SFRP1 | SOD1 |…
GO:0010628	1.57423e-06	0.000282959	TRUE	2133	354	19774	68	positive regulation of gene expression, biological_process	AGO4 | ANK3 | C1QTNF1 | CALCOCO1 | CAV1 | CD36 | CD74 | CDH5 | CITED1 | CSF1 | CSF2 | DDRGK1 | DDX58 | DNMT3B | EGR1 | ETS1 | GSN | HCFC1 | HEY1 | HGS | HIF1A | ID1 | IFNGR1 | KDM5B | LIMS1 | LMNA | LRRC32 | MAPK3 | MEF2C | MSN | NOS3 | OLFM1 | OSR2 | P2RX7 | PDCD10 | PDE2A | PDGFB | PIK3CB | PIK3R3 | PPM1F | PRDM1 | PSEN1 | QKI | RAB3GAP1 | RAMP2 | RAMP3 | RBPJ | RDX | RGCC | RPL23 | RPS3 | SH3P…
GO:0016477	1.8738e-06	0.00031484	TRUE	2133	222	19774	48	cell migration, biological_process	APC | BCAR1 | BTG1 | CD248 | CD47 | CDC42BPB | CLEC14A | CORO1A | CORO1B | CORO1C | DGKZ | DOCK1 | EFNA1 | ELMO1 | EPHA3 | FGFR1 | FLT1 | FMNL3 | FSCN1 | HES1 | IQGAP1 | ITGB7 | KDR | L1CAM | LAMA3 | LIMA1 | LURAP1 | NCKAP1L | NEDD9 | NFATC2 | PAK2 | PAK6 | PARP9 | PIK3C2B | PIK3CB | PIK3CG | PLCG1 | RHBDF1 | RHOA | RHOC | SHROOM2 | SIX2 | SNAI1 | TAOK2 | TGFB1 | TGFBR3 | TNFAIP1 | TNFAIP3
GO:0008285	2.18577e-06	0.000359444	TRUE	2133	392	19774	73	negative regulation of cell population proliferation, biological_process	ACVRL1 | ADAMTS1 | ADM | AMBRA1 | APC | BTG1 | C18orf54 | CBFA2T3 | CD9 | CDH5 | CDKN3 | CHERP | CTNNB1 | DHCR24 | DLL1 | DUSP1 | ETS1 | FABP3 | FOSL1 | FTH1 | HGS | HMGA1 | IGFBP6 | ING5 | IRF1 | JAK2 | KIFAP3 | KLF11 | LMNA | LYN | LZTS2 | MDM4 | MEN1 | MSX1 | NDRG1 | NOS3 | PINX1 | PML | PMP22 | PTGES | PTK2B | PTPN14 | RARA | RARB | RARG | RARRES1 | RBM10 | RBPJ | RGCC | RNF41 | RPS6KA2 | SER…
GO:0006695	2.33917e-06	0.000376656	TRUE	2133	41	19774	16	cholesterol biosynthetic process, biological_process	ACAT2 | APOA1 | DHCR24 | EBP | FDFT1 | FDPS | G6PD | HMGCR | HMGCS1 | HSD17B7 | LBR | MSMO1 | MVD | MVK | NSDHL | SQLE
GO:0035556	2.9224e-06	0.000451745	TRUE	2133	381	19774	71	intracellular signal transduction, biological_process	ARHGEF2 | ASB2 | CDC42BPB | CHN1 | CIT | DAPK2 | DAPK3 | DCLK2 | DGKA | DGKB | DGKZ | DNMBP | DUSP1 | GMIP | GPR155 | GUCY2D | HCLS1 | HMOX1 | INPP5D | IRAK2 | IRAK4 | JAK2 | JAK3 | LAT2 | LYN | MAP4K4 | MAPK3 | MAPKAPK2 | MARK4 | MAST3 | MYO9A | NET1 | NEURL2 | NFATC1 | NLRC3 | NLRC5 | NSMCE1 | NUDT4 | PASK | PKN3 | PLCD3 | PLCL2 | PLEKHM1 | PREX1 | PRKAR2B | PRKCB | PRKD1 | PRKD2 | PSEN1 | PSEN…
GO:0065003	3.84819e-06	0.000561182	TRUE	2133	116	19774	30	protein-containing complex assembly, biological_process	APC | CAPZA2 | CARD10 | CD40 | CD74 | CREBBP | EPB41 | GPAA1 | HES1 | HMGA1 | IL1RAP | KIFAP3 | KPNA3 | MAPK3 | MDM4 | MDN1 | NCKAP1L | PML | PPP2R1A | PTK2B | SLC7A7 | SLC9A3R2 | SSBP3 | TFAP4 | TRAF1 | TRAF2 | TUBGCP4 | WAS | WDR19 | WIPF1
GO:0031663	4.74349e-06	0.000654687	TRUE	2133	34	19774	14	lipopolysaccharide-mediated signaling pathway, biological_process	CD14 | IRAK2 | LYN | MALT1 | MAPK3 | MTDH | NFKBIA | NOS3 | PTAFR | SCARB1 | TGFB1 | TICAM1 | TLR2 | TLR4
GO:0001701	8.35635e-06	0.00108149	TRUE	2133	201	19774	43	in utero embryonic development, biological_process	ACVRL1 | ADAM10 | ANKRD11 | ATP11A | BCL2L1 | C1orf43 | CELF4 | CHD7 | CHST11 | CMIP | CTNNB1 | DHX35 | ENDOG | EPN1 | FGFR1 | FOSL1 | FOXF1 | HEG1 | MAFF | MBNL1 | MGAT1 | MIB1 | MSX1 | MYH9 | MYO1E | NOS3 | NXN | PLCG1 | POLG2 | PTPRR | RDH10 | RNASEH2B | RXRA | SLC25A20 | SMAD3 | SMO | SOX18 | TGFBR2 | TIE1 | TRAF6 | TWIST1 | UBR3 | WDR19
GO:0030833	8.81533e-06	0.00108149	TRUE	2133	23	19774	11	regulation of actin filament polymerization, biological_process	ARHGAP18 | COTL1 | DBNL | FCHSD2 | GBA2 | HCLS1 | PFN2 | PLEKHG2 | PPP1R9A | PREX1 | RASA1
GO:0006306	8.81533e-06	0.00108149	TRUE	2133	23	19774	11	DNA methylation, biological_process	ATRX | BAZ2A | BEND3 | DNMT3B | EHMT1 | EHMT2 | EZH2 | FOS | GATAD2A | KMT2E | MTA2
GO:0006468	1.14931e-05	0.00134591	TRUE	2133	490	19774	84	protein phosphorylation, biological_process	AATK | ABL1 | ACVRL1 | ADAM10 | AKAP13 | AURKC | BMP2K | CAMK2A | CAMK2D | CAMKK2 | CCNK | CDC25B | CDC42BPB | CDK17 | CDK20 | CDK9 | DAPK2 | DAPK3 | DYRK3 | EIF2AK4 | FGFR1 | FGR | GAK | GMFG | GUCY2D | HSPB8 | IRAK2 | JAK2 | JAK3 | LIMK1 | LIMK2 | LRRK1 | LYN | MAP3K11 | MAP3K8 | MAP4K4 | MAPK3 | MAPKAPK2 | MARK4 | MINK1 | NEK6 | NEK7 | NEK9 | P2RX7 | PAK2 | PASK | PDGFB | PDK2 | PDK4 | PHKA2 |…
GO:0046777	1.2663e-05	0.00146078	TRUE	2133	172	19774	38	protein autophosphorylation, biological_process	ABL1 | CAMK2A | CAMK2D | CAMKK2 | DAPK2 | DAPK3 | DDR2 | EIF2AK4 | EPHB4 | FES | FGFR1 | FGFR3 | FGR | FLT1 | JAK2 | KDR | LYN | MAP3K11 | MAPKAPK2 | MINK1 | NEK6 | PAK2 | PASK | PIM3 | PRKD1 | PRKD2 | PTK2 | PTK2B | RIPK3 | SIK1 | SMG1 | TAOK2 | THY1 | TRIM24 | TRPM7 | ULK3 | WNK1 | WNK2
GO:0046426	1.41301e-05	0.00156016	TRUE	2133	13	19774	8	negative regulation of receptor signaling pathway via JAK-STAT, biological_process	BCL3 | CAV1 | DAB1 | HGS | SH2B3 | SOCS2 | SOCS3 | VHL
GO:0007165	1.605e-05	0.00172293	TRUE	2133	977	19774	147	signal transduction, biological_process	ACVRL1 | ADM | ANGPT2 | ANK3 | ANXA1 | APLN | ARAP1 | ARHGAP17 | ARHGAP19 | ARHGAP22 | ARHGAP26 | ASB2 | ASIP | BCAM | CALCOCO1 | CBL | CCL1 | CCL24 | CD274 | CD74 | CDC42BPB | CDC42SE1 | CHRNB2 | CLIC2 | COL15A1 | CORO1C | CREBBP | DDR2 | DNM2 | DOCK1 | DPYSL2 | ELK3 | EPAS1 | ESR2 | FLT3LG | GDI2 | GMFG | GNAI2 | GNAT1 | GNG11 | GNL1 | GPR143 | GTPBP1 | GUCY2D | HBEGF | HGS | HIF1A | IFNGR1 | I…
GO:0051894	2.36729e-05	0.00250641	TRUE	2133	25	19774	11	positive regulation of focal adhesion assembly, biological_process	ABL1 | IQGAP1 | KDR | LIMS1 | MAP4K4 | NRP1 | PPM1F | S100A10 | SFRP1 | SMAD3 | THY1
GO:0033209	2.68758e-05	0.00280706	TRUE	2133	115	19774	28	tumor necrosis factor-mediated signaling pathway, biological_process	ACTN4 | ADAM17 | BIRC3 | CD40 | CDIP1 | COMMD7 | JAK2 | LIMS1 | LTB | LTBR | MAP3K14 | NFKBIA | PLVAP | PSMB1 | PSMB10 | PSMB8 | PSMB9 | PSMD5 | PTK2B | RELA | STAT1 | TNFRSF1A | TNFRSF6B | TNFRSF8 | TNFSF18 | TNFSF4 | TRAF2 | TRAF3
GO:0043312	3.14458e-05	0.00319795	TRUE	2133	481	19774	81	neutrophil degranulation, biological_process	ACTR2 | ADAM10 | ADAM8 | ALDOC | ANXA3 | ARSA | ATP11A | ATP6V0A1 | CD14 | CD36 | CD47 | CD55 | CD59 | CD93 | CMTM6 | COMMD9 | COTL1 | CPNE1 | CREG1 | CTSC | CYFIP1 | DBNL | DERA | DNAJC13 | DPP7 | EEF1A1 | FGR | FTH1 | FTL | GDI2 | GHDC | GMFG | GSDMD | GSN | GYG1 | HEXB | HGSNAT | HMOX2 | HUWE1 | IQGAP1 | IQGAP2 | MAN2B1 | MOSPD2 | MVP | NCKAP1L | NFKB1 | PA2G4 | PGAM1 | PGM2 | PGRMC1 | PKM | P…
GO:0042127	3.39616e-05	0.00336525	TRUE	2133	141	19774	32	regulation of cell population proliferation, biological_process	ABL1 | ANXA1 | ARHGEF2 | BID | CDCA7 | CHST11 | EGLN3 | EPS15 | FES | HP1BP3 | IL4R | MBD2 | NFKBIA | NOS2 | PLAU | PLCD3 | PRDM1 | PTK2 | PTK2B | SGK1 | SIX3 | SQLE | STAT1 | STAT2 | STAT3 | STAT4 | STAT6 | TCF7 | TGFB1 | TGFBR2 | TSPO | TXNIP
GO:0019221	3.60109e-05	0.00352314	TRUE	2133	281	19774	53	cytokine-mediated signaling pathway, biological_process	ANXA1 | BCL2L1 | CBL | CD36 | CEBPD | CSF1 | CSF2 | CSF3 | CX3CL1 | FLT3LG | FOS | FSCN1 | FZD4 | HIF1A | HMOX1 | IFNAR1 | IFNAR2 | IFNGR1 | IFNGR2 | IL10RA | IL10RB | IL13RA1 | IL16 | IL1RAP | IL2RG | IL4R | INPP5D | IRAK2 | IRAK4 | JAK2 | JAK3 | KLF6 | NOS2 | PIK3CB | PIK3R1 | PTAFR | RAPGEF1 | RELA | SOCS3 | SOCS5 | STAT1 | STAT2 | STAT3 | STAT4 | STAT6 | STX3 | TGFB1 | TNFRSF1A | TWIST1 | TYK…
GO:0043011	3.80674e-05	0.00362063	TRUE	2133	18	19774	9	myeloid dendritic cell differentiation, biological_process	BATF2 | CSF2 | LTBR | PSEN1 | RBPJ | RELB | TGFB1 | TGFBR2 | TRAF6
GO:1902895	4.75176e-05	0.00432075	TRUE	2133	31	19774	12	positive regulation of pri-miRNA transcription by RNA polymerase II, biological_process	APLN | FOS | HIF1A | PDGFB | RELA | SMAD1 | SMAD3 | SMARCA4 | SREBF2 | SRF | STAT3 | TGFB1
GO:0030036	5.00613e-05	0.00449911	TRUE	2133	150	19774	33	actin cytoskeleton organization, biological_process	ABL1 | ARHGAP26 | ARHGEF18 | CAPZA2 | CDC42EP2 | CORO1A | CORO1B | CORO2B | CSRP1 | ELMO1 | EPB41 | FGD4 | FGD5 | FGD6 | FSCN1 | LIMK1 | LIMK2 | MTSS1 | PACSIN2 | PDLIM5 | PDLIM7 | PFN2 | RHOA | RHOG | SHROOM2 | SHROOM4 | SMTN | SPTBN5 | SRF | SSH2 | TAOK2 | TBCK | VASP
GO:0045893	5.55386e-05	0.00487793	TRUE	2133	564	19774	91	positive regulation of transcription, DNA-templated, biological_process	ACVRL1 | AHR | BCL3 | CALCOCO1 | CAMKK2 | CASZ1 | CD74 | CIITA | CITED1 | CREBBP | CTNNB1 | DNM2 | DTX3L | EGR1 | ELF1 | ELF4 | ESR2 | ETS1 | ETS2 | FLI1 | FOS | FOXF1 | FOXF2 | FOXK1 | FOXL2 | FZD4 | GLIS2 | HCFC1 | HES1 | HEY1 | HIF1A | HMGA1 | ING5 | IRF1 | IRF7 | KAT5 | KAT6A | KDM3A | KLF6 | KMT2B | KMT2E | MEF2C | NFATC1 | NFATC2 | NFIB | NFKB1 | NFYA | NOTCH4 | NPAS2 | NR1H3 | NR2F2 | NRIP…
GO:0072659	5.50242e-05	0.00487793	TRUE	2133	138	19774	31	protein localization to plasma membrane, biological_process	ANK3 | ATP1B1 | ATP1B3 | EHD2 | EHD3 | F11R | FCHO2 | FLOT2 | GAK | MYADM | MYO5A | PACS1 | PALM | PLEKHF1 | PPIL2 | RAB11A | RAB13 | RAB15 | RAB8B | RAMP2 | RAMP3 | RDX | S100A10 | SPTBN1 | TMEM88 | TNFRSF1A | TSPAN14 | TSPAN15 | TSPAN33 | TSPAN5 | TTC7A
GO:0051770	5.78817e-05	0.00502661	TRUE	2133	15	19774	8	positive regulation of nitric-oxide synthase biosynthetic process, biological_process	AKAP12 | JAK2 | KDR | MAP2K4 | MAP2K6 | STAT1 | TLR2 | TLR4
GO:0045892	6.04224e-05	0.00518894	TRUE	2133	535	19774	87	negative regulation of transcription, DNA-templated, biological_process	AHR | ATXN1 | BCL3 | BHLHE40 | BTAF1 | C11orf95 | CBFA2T3 | CCDC85B | CEBPD | CIC | CIITA | CITED1 | COMMD7 | CRY2 | CSF2 | CTNNB1 | DPF2 | EHMT1 | ELK3 | EZH2 | FOXF2 | FOXK1 | FOXL2 | GATAD2A | GCLC | GLIS2 | HDAC9 | HES1 | HEY1 | HHEX | HMGA1 | ID1 | ID3 | IRF1 | JARID2 | KAT5 | KAT6A | KDM4A | KDM5B | KDM5C | LDB1 | LDB2 | LIMS1 | LRRFIP1 | MBD2 | MEN1 | NONO | NOSTRIN | NR2F2 | PA2G4 | PDGFB…
GO:0006915	6.41124e-05	0.00532101	TRUE	2133	551	19774	89	apoptotic process, biological_process	ADAM15 | AHR | AIFM1 | ARRB1 | BCAP29 | BCL7C | BIRC3 | CASP6 | CASP8 | CCAR1 | CD14 | CDCA7 | CDIP1 | CIAPIN1 | CITED1 | CTNNBL1 | CTSC | DAPK2 | DAPK3 | DDIT4 | DDX41 | DHCR24 | DOCK1 | DPF2 | DRAM2 | EGLN3 | ELMO1 | ELMO2 | FAIM | HIP1R | HTT | IER3 | INPP5D | IRF1 | JAK2 | KLF11 | LGALS1 | LTBR | MAL | MAP2K4 | MAP2K6 | MAPK3 | MEF2C | MX1 | NEK6 | NFKB1 | NFKBIA | NOC2L | PAK2 | PAK6 | PDCD1…
GO:0006509	6.34476e-05	0.00532101	TRUE	2133	23	19774	10	membrane protein ectodomain proteolysis, biological_process	ADAM10 | ADAM17 | APH1A | BACE2 | ERAP1 | MYH9 | P2RX7 | PSEN1 | PSEN2 | RBMX
GO:1900026	7.57029e-05	0.00603203	TRUE	2133	37	19774	13	positive regulation of substrate adhesion-dependent cell spreading, biological_process	ABL1 | APOA1 | ARPC2 | DNM2 | DOCK1 | LIMS1 | MYADM | NEDD9 | NRP1 | PREX1 | RREB1 | S100A10 | TRIOBP
GO:0001755	7.74938e-05	0.00605	TRUE	2133	47	19774	15	neural crest cell migration, biological_process	ANXA6 | CORO1C | EDNRB | EFNB1 | HIF1A | KITLG | SEMA3A | SEMA3F | SEMA4C | SEMA6A | SEMA6B | SEMA6C | SEMA6D | SEMA7A | SMO
GO:0120163	7.74938e-05	0.00605	TRUE	2133	47	19774	15	negative regulation of cold-induced thermogenesis, biological_process	ABHD6 | ACOT13 | ADAM17 | ADAMTS5 | ARRDC3 | ID1 | MAP2K6 | NOVA2 | NR1H3 | PLCL2 | RB1 | RBPJ | TFE3 | TLE3 | TLR4
GO:0045602	7.94325e-05	0.00613934	TRUE	2133	6	19774	5	negative regulation of endothelial cell differentiation, biological_process	ACVRL1 | ID1 | NOTCH4 | XDH | ZEB1
GO:0035924	8.39068e-05	0.00642095	TRUE	2133	28	19774	11	cellular response to vascular endothelial growth factor stimulus, biological_process	ANXA1 | FLT1 | KDR | MAPKAPK2 | NR4A1 | NRP1 | PRKD1 | PRKD2 | RAMP2 | RELA | SEMA6A
GO:0048013	8.6266e-05	0.0064733	TRUE	2133	86	19774	22	ephrin receptor signaling pathway, biological_process	ACTG1 | ACTR2 | ACTR3 | ANKS1A | APH1A | ARPC2 | ARPC4 | CHN1 | EFNA1 | EFNB1 | EFNB2 | EPHA3 | EPHB4 | GIT1 | LYN | NCK1 | PSEN1 | PSEN2 | PTK2 | RASA1 | RHOA | SIPA1L1
GO:0043534	9.84324e-05	0.0071772	TRUE	2133	9	19774	6	blood vessel endothelial cell migration, biological_process	APOA1 | ID1 | MYH9 | PTK2B | SCARB1 | SOX18
GO:0042987	9.84324e-05	0.0071772	TRUE	2133	9	19774	6	amyloid precursor protein catabolic process, biological_process	ABCG1 | ADAM10 | APH1A | DHCR24 | PSEN1 | PSEN2
GO:0043536	0.000103775	0.00742662	TRUE	2133	38	19774	13	positive regulation of blood vessel endothelial cell migration, biological_process	ADAM17 | CD40 | ETS1 | FGFR1 | HIF1A | KDR | NOS3 | PDGFB | PLCG1 | PRKD1 | PRKD2 | SP1 | TGFB1
GO:0061028	0.000104805	0.00743154	TRUE	2133	16	19774	8	establishment of endothelial barrier, biological_process	MSN | MYADM | PDE2A | RAP1B | RAPGEF1 | RAPGEF3 | RDX | SOX18
GO:0070266	0.000107541	0.00755623	TRUE	2133	20	19774	9	necroptotic process, biological_process	CD14 | DNM1L | IPMK | PPIF | RIPK3 | TICAM1 | TICAM2 | TLR4 | TRPM7
GO:0035666	0.000122062	0.00827557	TRUE	2133	29	19774	11	TRIF-dependent toll-like receptor signaling pathway, biological_process	BIRC3 | CASP8 | CD14 | IRF7 | TICAM1 | TICAM2 | TLR4 | TLR6 | TRAF3 | UBC | UBE2D1
GO:0098609	0.000119815	0.00827557	TRUE	2133	150	19774	32	cell-cell adhesion, biological_process	ADAM8 | ANXA1 | BAIAP2 | CD93 | CDC42EP1 | CDH11 | CDH20 | CDH26 | CDH5 | CELSR3 | CNN3 | COL13A1 | CTNNB1 | CTNND1 | CX3CL1 | DSC2 | DSG2 | ELMO2 | FBLIM1 | FOXF1 | ITGA8 | JAM2 | LAMA3 | LIMS1 | LPP | NLGN2 | PDLIM5 | PPP1CA | PSEN1 | RAPGEF1 | THY1 | TTYH1
GO:1904837	0.000122062	0.00827557	TRUE	2133	29	19774	11	beta-catenin-TCF complex assembly, biological_process	BCL9L | CREBBP | CTNNB1 | KAT5 | KMT2D | MEN1 | SMARCA4 | TCF7 | TLE2 | TLE3 | TLE4
GO:0007015	0.000125535	0.00836429	TRUE	2133	94	19774	23	actin filament organization, biological_process	ARHGAP17 | ARHGEF2 | BCAR1 | BIN3 | CDC42EP2 | CORO1A | CORO1B | CORO1C | HIP1R | MYO1B | NCK1 | PPP1R9A | RHOA | RHOC | RHOG | RND1 | RUFY3 | SHROOM2 | SHROOM4 | TMSB10 | TPM2 | TPM4 | TRPV4
GO:0007264	0.000124536	0.00836429	TRUE	2133	88	19774	22	small GTPase mediated signal transduction, biological_process	ARHGAP1 | ARHGAP18 | ARHGAP31 | ARHGEF18 | CHP1 | DAB1 | DOCK1 | DOCK6 | DOCK8 | DOCK9 | GDI2 | HMOX1 | PLD2 | RALGPS2 | RAP1B | RAPGEF4 | RASGRP3 | RGL1 | RGS19 | RIN2 | SH2D3C | SOS2
GO:0035771	0.00013505	0.00869835	TRUE	2133	4	19774	4	interleukin-4-mediated signaling pathway, biological_process	IL2RG | IL4R | JAK3 | STAT6
GO:0038124	0.00013505	0.00869835	TRUE	2133	4	19774	4	toll-like receptor TLR6:TLR2 signaling pathway, biological_process	CD14 | CD36 | TLR2 | TLR6
GO:0071726	0.00013505	0.00869835	TRUE	2133	4	19774	4	cellular response to diacyl bacterial lipopeptide, biological_process	CD14 | CD36 | TLR2 | TLR6
GO:0012501	0.00013505	0.00869835	TRUE	2133	4	19774	4	programmed cell death, biological_process	PKM | RNF130 | SPATA2 | TOP1
GO:0016311	0.000148796	0.00934996	TRUE	2133	89	19774	22	dephosphorylation, biological_process	ACP5 | ACP6 | ALPL | ATP1A1 | CILP2 | DUSP18 | DUSP23 | DUSP4 | DUSP5 | HDDC2 | LPIN2 | LPIN3 | NT5DC3 | NUDT16 | PFKFB3 | PHOSPHO1 | PNKP | PON3 | PPP1CA | PPP3CA | PTPRB | THNSL2
GO:2001238	0.000148012	0.00934996	TRUE	2133	25	19774	10	positive regulation of extrinsic apoptotic signaling pathway, biological_process	BID | CAV1 | HYAL2 | ITM2C | LTBR | PAK2 | PML | RBCK1 | TNFSF10 | TRAF2
GO:0070373	0.000154344	0.00954342	TRUE	2133	66	19774	18	negative regulation of ERK1 and ERK2 cascade, biological_process	ABL1 | ARRB1 | CNKSR3 | DUSP1 | DUSP4 | DUSP6 | LYN | PTPN1 | PTPRR | RAPGEF1 | SEMA6A | SPRY1 | SPRY4 | TIMP3 | TLR4 | TNIP1 | VRK3 | WNK2
GO:0051607	0.000156865	0.0096223	TRUE	2133	192	19774	38	defense response to virus, biological_process	ADAR | CD40 | DDIT4 | DDX17 | DDX21 | DDX58 | DHX58 | DTX3L | EIF2AK4 | EXOC1 | HERC5 | HYAL2 | IFIH1 | IFNAR2 | IL10RB | IRF1 | IRF2 | IRF7 | IRF9 | LYST | MAP3K14 | MX1 | NLRC5 | PARP9 | PML | POLR3C | PQBP1 | RELA | RNASEL | RSAD2 | SERINC5 | SKP2 | STAT1 | STAT2 | TICAM1 | TREX1 | TRIM25 | TRIM56
GO:0019430	0.000160155	0.00974677	TRUE	2133	13	19774	7	removal of superoxide radicals, biological_process	CCS | NOS3 | NQO1 | PRDX1 | SOD1 | SOD2 | SOD3
GO:0045471	0.000173328	0.0098908	TRUE	2133	102	19774	24	response to ethanol, biological_process	ACTR2 | CASP8 | CBL | CD14 | CHRNB2 | CSF3 | G6PD | GSN | HMGCR | HTR1B | NQO1 | OXCT1 | PTK2B | RARA | RBP4 | RGS19 | RGS2 | RHOA | RPS4X | SETD7 | SOD1 | STAT3 | TNC | TRH
GO:0043552	0.000174039	0.0098908	TRUE	2133	30	19774	11	positive regulation of phosphatidylinositol 3-kinase activity, biological_process	AMBRA1 | FGFR3 | FGR | FLT1 | LYN | PDGFB | PIK3R4 | PRKD1 | PTK2 | PTK2B | TGFB1
GO:0007259	0.000174039	0.0098908	TRUE	2133	30	19774	11	receptor signaling pathway via JAK-STAT, biological_process	IFNAR1 | IFNAR2 | JAK2 | SOCS2 | SOCS3 | SOCS5 | STAT1 | STAT2 | STAT3 | STAT4 | STAT6
GO:0043153	0.000170221	0.0098908	TRUE	2133	21	19774	9	entrainment of circadian clock by photoperiod, biological_process	BHLHE40 | CRY2 | PER1 | PER2 | PML | PPP1CA | PPP1CC | SIK1 | USP2
GO:0043542	0.000174039	0.0098908	TRUE	2133	30	19774	11	endothelial cell migration, biological_process	ABL1 | NOS3 | NRP1 | PLXND1 | PTK2 | PXN | RHOA | S100A2 | SCG2 | STARD13 | STAT1
GO:0007010	0.000177116	0.0099922	TRUE	2133	140	19774	30	cytoskeleton organization, biological_process	ABLIM1 | AVIL | CCDC6 | CCL24 | CDC42BPB | DPYSL2 | ELMO2 | FGD4 | FGD5 | FGD6 | FMNL3 | MAST3 | MICAL1 | MSN | NCKIPSD | NEDD9 | PACSIN2 | PAK6 | PALM | PLD2 | SEMA6A | SIPA1 | SIPA1L3 | SPTAN1 | SPTBN1 | SVIL | SYNE3 | THY1 | TNFAIP3 | WTIP
GO:0000188	0.000217369	0.0120003	TRUE	2133	26	19774	10	inactivation of MAPK activity, biological_process	CAV1 | DUSP1 | DUSP18 | DUSP4 | DUSP5 | DUSP6 | DUSP7 | GPS2 | PPP2R1A | SPRED2
GO:0032481	0.000216811	0.0120003	TRUE	2133	51	19774	15	positive regulation of type I interferon production, biological_process	CD14 | CREBBP | CTNNB1 | DDX41 | DHX58 | IRF1 | IRF7 | LRRFIP1 | NFKB1 | NFKB2 | POLR3C | PQBP1 | RELA | STAT6 | XRCC5
GO:0032922	0.000217253	0.0120003	TRUE	2133	62	19774	17	circadian regulation of gene expression, biological_process	AHR | BHLHE40 | CRY2 | EGR1 | HUWE1 | KDM2A | NCOA2 | NPAS2 | NRIP1 | PER1 | PER2 | PML | PPP1CA | PPP1CC | RELB | TOP1 | USP2
GO:0045657	0.000223529	0.0120815	TRUE	2133	10	19774	6	positive regulation of monocyte differentiation, biological_process	ACIN1 | CD74 | CSF1 | CTNNBIP1 | FES | ZFP36L1
GO:0000165	0.000245508	0.0131773	TRUE	2133	266	19774	48	MAPK cascade, biological_process	CAMKK2 | CSF2 | DUSP5 | DUSP6 | DUSP7 | FGFR1 | FGFR3 | FLT3LG | HBEGF | IL2RG | JAK2 | JAK3 | KITLG | MAP2K6 | MAP3K11 | MAP3K14 | MAP4K4 | MAPK3 | MAPKAPK2 | MEF2C | MEN1 | MINK1 | PAQR3 | PDGFB | PLVAP | PSMB1 | PSMB10 | PSMB8 | PSMB9 | PSMD5 | PTK2 | PTK2B | RASA1 | RASA2 | RASA3 | RASGRP3 | SCG2 | SHANK3 | SMAD1 | SPTAN1 | SPTBN1 | SPTBN5 | STRADA | SYNGAP1 | TGFB1 | YWHAE | ZFP36 | ZFP36L1
GO:0045084	0.000253144	0.013401	TRUE	2133	7	19774	5	positive regulation of interleukin-12 biosynthetic process, biological_process	IRF1 | LTB | RELA | TLR4 | TRAF6
GO:0032456	0.000252205	0.013401	TRUE	2133	36	19774	12	endocytic recycling, biological_process	ACAP2 | ARL4C | CCDC22 | CMTM6 | EHD2 | EHD3 | EHD4 | EPS15 | RAB13 | RAB14 | RAB35 | VPS53
GO:0010629	0.000266164	0.0138066	TRUE	2133	190	19774	37	negative regulation of gene expression, biological_process	ACE | ACVRL1 | AGO4 | APLN | CPNE1 | DDRGK1 | DYSF | ENG | FLOT2 | HIF1A | KDM4A | KDR | MEF2C | MYADM | NDFIP2 | NFKB1 | NOS2 | OLFM1 | PARP10 | PARP14 | PARP9 | PC | PDCD10 | PDGFB | PLAG1 | PSEN1 | RB1 | REL | RNASEH2B | SFMBT2 | SFRP1 | SMO | STC2 | TGFB1 | VHL | VPS35 | XDH
GO:0002028	0.0002922	0.014858	TRUE	2133	18	19774	8	regulation of sodium ion transport, biological_process	ATP1A1 | NKAIN1 | NOS3 | P2RX7 | PER1 | SIK1 | TGFB1 | WNK1
GO:0032743	0.00029047	0.014858	TRUE	2133	14	19774	7	positive regulation of interleukin-2 production, biological_process	ANXA1 | MALT1 | PDE4B | PRKD2 | RPS3 | TRAF2 | TRAF6
GO:0050728	0.000296703	0.0149883	TRUE	2133	87	19774	21	negative regulation of inflammatory response, biological_process	ACP5 | APOA1 | CDH5 | ETS1 | FOXF1 | GPS2 | MEFV | MVK | NFKB1 | NLRC3 | NR1H3 | RB1 | SHARPIN | SMAD3 | SMPDL3B | SOCS3 | SOCS5 | SOD1 | TNFAIP3 | TNFRSF1A | VPS35
GO:0032570	0.000323785	0.0161454	TRUE	2133	42	19774	13	response to progesterone, biological_process	CAV1 | DSG2 | FOS | FOSL1 | NCOA2 | NR1H3 | RAMP2 | RELA | TGFB1 | TLR2 | TSPO | TXNIP | WBP2
GO:0035335	0.000334051	0.0165505	TRUE	2133	100	19774	23	peptidyl-tyrosine dephosphorylation, biological_process	CDC14A | CDC25B | CDKN3 | DUSP1 | DUSP18 | DUSP23 | DUSP4 | DUSP5 | DUSP6 | DUSP7 | MTM1 | PALD1 | PTPMT1 | PTPN1 | PTPN12 | PTPN14 | PTPRB | PTPRD | PTPRG | PTPRR | PTPRS | SSH2 | UBASH3B
GO:0007229	0.000343881	0.016929	TRUE	2133	94	19774	22	integrin-mediated signaling pathway, biological_process	ABL1 | ADAM10 | ADAM15 | ADAMTS1 | APOA1 | BCAR1 | CD47 | DOCK1 | FGR | ITGA2B | ITGA8 | ITGB7 | LAMA3 | MYH9 | NEDD9 | NRP1 | PRKD1 | PTK2 | PTK2B | SEMA7A | THY1 | TLN1
GO:0030155	0.000418717	0.0199769	TRUE	2133	43	19774	13	regulation of cell adhesion, biological_process	ABL1 | C2CD4B | CYTH1 | DLL1 | FES | GSN | LAMA3 | PML | PPP2R1A | PTK2 | PTK2B | SERPINI1 | SRF
GO:0060055	0.000446798	0.0205422	TRUE	2133	11	19774	6	angiogenesis involved in wound healing, biological_process	CX3CL1 | ETS1 | GPR4 | PIK3CB | PRCP | SRF
GO:0034968	0.000446798	0.0205422	TRUE	2133	11	19774	6	histone lysine methylation, biological_process	EHMT2 | KMT2E | MEN1 | PRDM2 | SETD7 | SMYD3
GO:0045540	0.000454331	0.0205422	TRUE	2133	33	19774	11	regulation of cholesterol biosynthetic process, biological_process	ELOVL6 | FDFT1 | FDPS | HMGCR | HMGCS1 | MVD | MVK | NFYA | SP1 | SQLE | SREBF2
GO:2000249	0.000457144	0.0205422	TRUE	2133	19	19774	8	regulation of actin cytoskeleton reorganization, biological_process	ABL1 | ARHGDIB | DAPK3 | F11R | GMFG | PTK2B | RAPGEF3 | TGFB1
GO:0043407	0.000444535	0.0205422	TRUE	2133	38	19774	12	negative regulation of MAP kinase activity, biological_process	DUSP1 | DUSP7 | HMGCR | HYAL2 | LYN | PAQR3 | PTPN1 | RGS2 | SH2B3 | SPRY1 | SPRY4 | UCHL1
GO:0031293	0.000457144	0.0205422	TRUE	2133	19	19774	8	membrane protein intracellular domain proteolysis, biological_process	ADAM17 | APH1A | NFKB1 | PSEN1 | PSEN2 | RELA | TGFB1 | TRAF6
GO:0003281	0.000454331	0.0205422	TRUE	2133	33	19774	11	ventricular septum development, biological_process	DNM2 | GJA5 | HEG1 | HES1 | LUZP1 | MDM4 | NPRL3 | PAX8 | PDE2A | PRDM1 | STRA6
GO:0002931	0.000484793	0.0211372	TRUE	2133	49	19774	14	response to ischemia, biological_process	AIFM1 | CAMK2A | CAV1 | CSF1 | CX3CL1 | EGR1 | HK2 | MAP2K6 | NOL3 | P2RX7 | PER2 | PPIF | SQSTM1 | UCHL1
GO:0070262	0.000493985	0.0211372	TRUE	2133	15	19774	7	peptidyl-serine dephosphorylation, biological_process	DUSP1 | NCK1 | PPM1F | PPP1CA | PPP2R1A | PPP2R2A | PPP3CA
GO:0060333	0.000497731	0.0211372	TRUE	2133	72	19774	18	interferon-gamma-mediated signaling pathway, biological_process	CAMK2A | CAMK2D | CIITA | IFI30 | IFNGR1 | IFNGR2 | IRF1 | IRF2 | IRF7 | IRF8 | IRF9 | JAK2 | MID1 | PML | PTAFR | STAT1 | TRIM21 | TRIM25
GO:1905564	0.000493985	0.0211372	TRUE	2133	15	19774	7	positive regulation of vascular endothelial cell proliferation, biological_process	ADAM17 | APLN | FGFR1 | PLCG1 | SIRT6 | SP1 | STAT3
GO:0048384	0.000493985	0.0211372	TRUE	2133	15	19774	7	retinoic acid receptor signaling pathway, biological_process	ACTN4 | PML | RARA | RARB | RARG | RXRA | SNW1
GO:0070301	0.000486518	0.0211372	TRUE	2133	66	19774	17	cellular response to hydrogen peroxide, biological_process	ABL1 | AIFM1 | ANXA1 | AQP1 | ETS1 | EZH2 | KDM6B | NET1 | NQO1 | PPIF | RELA | RIPK3 | RPS3 | STAT6 | TNFAIP3 | ZNF277 | ZNF580
GO:0006909	0.000534188	0.0223175	TRUE	2133	55	19774	15	phagocytosis, biological_process	ABCA7 | ANXA1 | ANXA3 | CD14 | CD302 | CD93 | CDC42SE1 | CDC42SE2 | CORO1A | CORO1C | DNM2 | IRF8 | SYT7 | TICAM2 | TLR4
GO:0071320	0.000534188	0.0223175	TRUE	2133	55	19774	15	cellular response to cAMP, biological_process	AHR | AQP1 | ASS1 | FDX1 | HCN2 | KCNQ1 | PDE2A | PIK3CG | PTAFR | RAP1B | RAPGEF1 | RAPGEF3 | SLC26A6 | STC1 | ZFP36L1
GO:0030334	0.000583026	0.0236108	TRUE	2133	85	19774	20	regulation of cell migration, biological_process	ABI3 | DDX58 | ENPP2 | KIF2A | LAMA3 | LDB1 | LDB2 | LMNA | MINK1 | NCK1 | PLXNA2 | PLXND1 | RHOA | RHOC | RND1 | ROBO4 | SERPINE2 | SGK1 | TGFB1 | TMSB10
GO:0071260	0.000592885	0.0236108	TRUE	2133	79	19774	19	cellular response to mechanical stimulus, biological_process	AQP1 | ATP1A1 | CASP8 | CD40 | ENG | GCLC | IRF1 | KCNJ2 | LTBR | MAP2K4 | MAP3K14 | MAPK3 | NFKB1 | PDE2A | SLC38A2 | TGFB1 | TLR4 | TNFRSF1A | TNFRSF8
GO:0010803	0.00060548	0.0236108	TRUE	2133	29	19774	10	regulation of tumor necrosis factor-mediated signaling pathway, biological_process	BIRC3 | CASP8 | RBCK1 | RNF31 | SHARPIN | SPATA2 | TNFAIP3 | TNFRSF1A | TRAF1 | TRAF2
GO:0051444	0.000614837	0.0236108	TRUE	2133	8	19774	5	negative regulation of ubiquitin-protein transferase activity, biological_process	ABL1 | BAG5 | DTX3L | LIMK1 | PSEN1
GO:0038114	0.000614837	0.0236108	TRUE	2133	8	19774	5	interleukin-21-mediated signaling pathway, biological_process	IL2RG | JAK3 | STAT1 | STAT3 | STAT4
GO:0035767	0.000614837	0.0236108	TRUE	2133	8	19774	5	endothelial cell chemotaxis, biological_process	CORO1B | NR4A1 | NRP1 | PLEKHG5 | RAB13
GO:0055012	0.000617077	0.0236108	TRUE	2133	5	19774	4	ventricular cardiac muscle cell differentiation, biological_process	MEF2C | RARA | RARB | RXRA
GO:0002446	0.000614837	0.0236108	TRUE	2133	8	19774	5	neutrophil mediated immunity, biological_process	ACE | ADAM17 | IRAK4 | KMT2E | WDR1
GO:0060337	0.000587331	0.0236108	TRUE	2133	67	19774	17	type I interferon signaling pathway, biological_process	ADAR | EGR1 | IFNAR1 | IFNAR2 | IRF1 | IRF2 | IRF7 | IRF8 | IRF9 | MX1 | PSMB8 | RNASEL | RSAD2 | STAT1 | STAT2 | TREX1 | TYK2
GO:0071526	0.000606746	0.0236108	TRUE	2133	34	19774	11	semaphorin-plexin signaling pathway, biological_process	NRP1 | PLXNA2 | PLXND1 | SEMA3A | SEMA3F | SEMA4C | SEMA6A | SEMA6B | SEMA6C | SEMA6D | SEMA7A
GO:0035912	0.000614837	0.0236108	TRUE	2133	8	19774	5	dorsal aorta morphogenesis, biological_process	ACVRL1 | ENG | HEY1 | RBPJ | SRF
GO:0046069	0.000617077	0.0236108	TRUE	2133	5	19774	4	cGMP catabolic process, biological_process	PDE10A | PDE2A | PDE5A | PDE9A
GO:0043297	0.000614837	0.0236108	TRUE	2133	8	19774	5	apical junction assembly, biological_process	FBF1 | RHOA | RHOC | VCL | WDR1
GO:1902817	0.000617077	0.0236108	TRUE	2133	5	19774	4	negative regulation of protein localization to microtubule, biological_process	ABHD17A | ABHD17B | ABHD17C | MAP1A
GO:0051893	0.000690212	0.0260227	TRUE	2133	20	19774	8	regulation of focal adhesion assembly, biological_process	CLASP1 | CORO1C | DAPK3 | EPHA3 | LDB1 | LIMCH1 | PTK2 | RHOA
GO:0045184	0.000747749	0.0280551	TRUE	2133	40	19774	12	establishment of protein localization, biological_process	ABL1 | ANK3 | CHMP2A | CORO1C | ITGA8 | LIMS1 | MCC | RDX | SMYD3 | TREX1 | VCP | WBP2
GO:0031397	0.000755033	0.0281915	TRUE	2133	51	19774	14	negative regulation of protein ubiquitination, biological_process	ARRB1 | BAG5 | CAV1 | CHP1 | DNAJA1 | GCLC | N4BP1 | NXN | PER2 | PINX1 | RPS3 | TNFAIP3 | TSPO | UBXN1
GO:1990869	0.000796681	0.0290578	TRUE	2133	16	19774	7	cellular response to chemokine, biological_process	DOCK8 | DUSP1 | LRCH1 | RHOA | SH2B3 | SLC12A2 | WNK1
GO:0010457	0.000812069	0.0290578	TRUE	2133	12	19774	6	centriole-centriole cohesion, biological_process	CEP68 | CROCC | DCTN1 | NIN | ODF2 | SYNE2
GO:0031076	0.000812069	0.0290578	TRUE	2133	12	19774	6	embryonic camera-type eye development, biological_process	NES | RARA | RARG | RDH10 | TULP3 | WDR19
GO:0034142	0.000796681	0.0290578	TRUE	2133	16	19774	7	toll-like receptor 4 signaling pathway, biological_process	CD14 | NFKBIA | PIK3AP1 | S100A14 | TICAM2 | TLR4 | TRIL
GO:0060396	0.000812069	0.0290578	TRUE	2133	12	19774	6	growth hormone receptor signaling pathway, biological_process	JAK2 | PIK3R1 | PTK2 | PXN | SOCS2 | STAT3
GO:0055119	0.000812069	0.0290578	TRUE	2133	12	19774	6	relaxation of cardiac muscle, biological_process	ATP1A1 | ATP1B1 | CAMK2D | KCNJ2 | PDE5A | RGS2
GO:0043066	0.00085753	0.0301266	TRUE	2133	485	19774	75	negative regulation of apoptotic process, biological_process	ADAR | AGO4 | ANXA1 | AQP1 | BCL2L1 | BCL3 | BID | BIRC3 | CBL | CD74 | CHST11 | CIAPIN1 | CLN8 | CTNNB1 | CX3CL1 | DDRGK1 | DHCR24 | DNAJA1 | DUSP1 | DYRK3 | EDNRB | GCLC | GLO1 | HIP1R | ID1 | IER3 | KDR | KIFAP3 | MALT1 | MAP4K4 | MDM4 | MSX1 | MTDH | NCKAP1L | NFKB1 | NFKBIA | NOL3 | NQO1 | PA2G4 | PAFAH2 | PAK2 | PDCD1 | PDCD10 | PIK3R1 | PIM3 | PLK2 | PPIF | PSEN1 | PTK2 | PTK2B | RARA | RA…
GO:0034260	0.000856046	0.0301266	TRUE	2133	46	19774	13	negative regulation of GTPase activity, biological_process	ARL2 | ARRB1 | CDC42SE1 | F11R | GMIP | GPS2 | IPO5 | IQGAP1 | IQGAP2 | LRCH1 | RDX | SPRY1 | WNK1
GO:0042493	0.000901277	0.0315202	TRUE	2133	195	19774	36	response to drug, biological_process	ADAM17 | ANXA1 | APOA1 | AQP1 | ARRB1 | ATP1A1 | CDK9 | CPT1A | CTNNB1 | CYP1A1 | DAB1 | DUSP6 | ENG | FABP3 | GCLM | HMGCS1 | LGALS1 | LYN | MAP2K6 | NCKAP1L | NFATC2 | NPAS2 | PFAS | PGF | PLIN2 | PPOX | RPH3AL | S100A10 | SFRP1 | SOD1 | TERF1 | TGFBR2 | TOP1 | XPC | XPO1 | XRCC5
GO:0009612	0.000979003	0.0336298	TRUE	2133	58	19774	15	response to mechanical stimulus, biological_process	ANGPT2 | DCN | ENDOG | ETS1 | FOSL1 | MBD2 | P2RX7 | PPL | PTK2B | RHOA | STAT1 | TGFBR2 | TNC | TRPV4 | TXNIP
GO:0002042	0.00101021	0.0339473	TRUE	2133	21	19774	8	cell migration involved in sprouting angiogenesis, biological_process	CLEC14A | EFNB2 | EPHB4 | KDR | NR4A1 | NRP1 | PIK3R3 | SRF
GO:0050771	0.00101021	0.0339473	TRUE	2133	21	19774	8	negative regulation of axonogenesis, biological_process	DAB1 | LRP4 | PSEN1 | PTK2 | RHOA | RUFY3 | SYNGAP1 | THY1
GO:0009611	0.00100144	0.0339473	TRUE	2133	64	19774	16	response to wounding, biological_process	ADM | CYP1A1 | F2RL2 | HHEX | ID3 | LYVE1 | MAP2K4 | NRP1 | PDGFB | TGFB1 | TNC | VASH1 | VWF | ZFP36 | ZFP36L1 | ZFP36L2
GO:0019915	0.00101021	0.0339473	TRUE	2133	21	19774	8	lipid storage, biological_process	APOA1 | BSCL2 | CAV1 | CD36 | DYSF | HEXB | NRIP1 | PLIN2
GO:0048843	0.0010976	0.036566	TRUE	2133	26	19774	9	negative regulation of axon extension involved in axon guidance, biological_process	NRP1 | SEMA3A | SEMA3F | SEMA4C | SEMA6A | SEMA6B | SEMA6C | SEMA6D | SEMA7A
GO:0038096	0.00111772	0.0370765	TRUE	2133	135	19774	27	Fc-gamma receptor signaling pathway involved in phagocytosis, biological_process	ABL1 | ACTG1 | ACTR2 | ACTR3 | ARPC2 | ARPC4 | BAIAP2 | CYFIP1 | DOCK1 | ELMO1 | ELMO2 | FGR | LIMK1 | LYN | MAPK3 | NCK1 | NCKAP1L | NCKIPSD | PIK3CB | PIK3R1 | PLA2G6 | PLCG1 | PLD2 | PTK2 | WAS | WIPF1 | WIPF3
GO:0060453	0.00125356	0.0386555	TRUE	2133	3	19774	3	regulation of gastric acid secretion, biological_process	HIP1R | KCNQ1 | SGK1
GO:0045626	0.00125356	0.0386555	TRUE	2133	3	19774	3	negative regulation of T-helper 1 cell differentiation, biological_process	IL4R | JAK3 | TNFSF4
GO:0010669	0.00126034	0.0386555	TRUE	2133	9	19774	5	epithelial structure maintenance, biological_process	CROCC | LDB1 | LDB2 | MKS1 | SRF
GO:1900045	0.00125356	0.0386555	TRUE	2133	3	19774	3	negative regulation of protein K63-linked ubiquitination, biological_process	GPS2 | PARP10 | PLAA
GO:0150020	0.00125356	0.0386555	TRUE	2133	3	19774	3	basal dendrite arborization, biological_process	NRP1 | SEMA3A | TAOK2
GO:0035984	0.00125356	0.0386555	TRUE	2133	3	19774	3	cellular response to trichostatin A, biological_process	ACTR2 | EZH2 | MEF2C
GO:0097039	0.00125356	0.0386555	TRUE	2133	3	19774	3	protein linear polyubiquitination, biological_process	RBCK1 | RNF31 | SHARPIN
GO:0006469	0.00118946	0.0386555	TRUE	2133	71	19774	17	negative regulation of protein kinase activity, biological_process	CHP1 | GMFG | GSKIP | ITPRIP | NCK1 | PAK2 | PPM1F | RB1 | SMYD3 | SOCS3 | TAF7 | THY1 | TRIB1 | TRIB2 | TSC2 | UBASH3B | WWTR1
GO:0002084	0.00126034	0.0386555	TRUE	2133	9	19774	5	protein depalmitoylation, biological_process	ABHD12 | ABHD17A | ABHD17B | ABHD17C | LYPLA2
GO:0010812	0.00122888	0.0386555	TRUE	2133	17	19774	7	negative regulation of cell-substrate adhesion, biological_process	ANGPT2 | CORO2B | CX3CL1 | FZD4 | LGALS1 | MEN1 | RHOA
GO:0002068	0.00125356	0.0386555	TRUE	2133	3	19774	3	glandular epithelial cell development, biological_process	RARA | RARB | RARG
GO:1905668	0.00125356	0.0386555	TRUE	2133	3	19774	3	positive regulation of protein localization to endosome, biological_process	ABHD17A | ABHD17B | ABHD17C
GO:0051091	0.00119587	0.0386555	TRUE	2133	109	19774	23	positive regulation of DNA-binding transcription factor activity, biological_process	ANXA3 | CSF3 | CTNNB1 | DDR2 | DDX58 | ESR2 | FOSL1 | FZD4 | HCLS1 | JAK2 | PPP3CA | PRKD2 | RGCC | RNF41 | SMAD3 | SMARCA4 | SRF | TCF3 | TP53BP1 | TRAF2 | TRAF6 | TRIM21 | TRIM25
GO:0086013	0.00126034	0.0386555	TRUE	2133	9	19774	5	membrane repolarization during cardiac muscle cell action potential, biological_process	ATP1A1 | ATP1B1 | KCNJ2 | KCNQ1 | YWHAE
GO:0043149	0.00122888	0.0386555	TRUE	2133	17	19774	7	stress fiber assembly, biological_process	ARRB1 | PDCD10 | PTK2B | RHOA | SORBS1 | SRF | TNFAIP1
GO:0000209	0.00121347	0.0386555	TRUE	2133	234	19774	41	protein polyubiquitination, biological_process	ARIH1 | CBL | CTNNB1 | DTX3L | FBXL19 | FBXL7 | FBXO11 | FBXO15 | FBXO30 | FBXO6 | FBXW12 | FBXW2 | HERC5 | HERC6 | HUWE1 | NEDD4L | PPIL2 | PSMB1 | PSMB10 | PSMB8 | PSMB9 | PSMD5 | RBCK1 | RMND5A | RNF115 | RNF14 | RNF144A | RNF167 | RNF20 | RNF31 | RNF41 | SKP2 | THOP1 | TNKS | TPP2 | TRAF6 | TRIM21 | UBC | UBE2D1 | UBE3D | UBR5
GO:0003340	0.00125356	0.0386555	TRUE	2133	3	19774	3	negative regulation of mesenchymal to epithelial transition involved in metanephros morphogenesis, biological_process	CITED1 | CTNNB1 | STAT1
GO:0006338	0.00127974	0.0390954	TRUE	2133	103	19774	22	chromatin remodeling, biological_process	ATRX | BAZ1A | BAZ2A | CHD1L | CHD7 | HMGB3 | INO80B | INO80C | JARID2 | KDM4A | KDM4B | KDM5B | KDM5C | KDM6B | PIH1D1 | RB1 | SMARCA4 | SMARCC1 | SMARCD1 | SUPT6H | TOP1 | ZBTB7A
GO:0010508	0.00132212	0.0400733	TRUE	2133	48	19774	13	positive regulation of autophagy, biological_process	AMBRA1 | DCN | KAT5 | MEFV | MTDH | OPTN | PIK3CB | PLEKHF1 | PLK2 | PRKD1 | TICAM1 | TP53INP2 | TRIM21
GO:0060347	0.00137085	0.0401338	TRUE	2133	13	19774	6	heart trabecula formation, biological_process	ADAMTS1 | FKBP1A | HEY1 | RBP4 | SRF | TGFBR3
GO:0001568	0.00133781	0.0401338	TRUE	2133	37	19774	11	blood vessel development, biological_process	AHR | EGFL7 | FOXF1 | MEF2C | MIB1 | PSEN1 | RAPGEF1 | SPHK2 | STRA6 | TGFBR2 | TREX1
GO:0050919	0.00133781	0.0401338	TRUE	2133	37	19774	11	negative chemotaxis, biological_process	APOA1 | FLRT3 | RHOA | SEMA3A | SEMA3F | SEMA4C | SEMA6A | SEMA6B | SEMA6C | SEMA6D | SEMA7A
GO:0090162	0.00137085	0.0401338	TRUE	2133	13	19774	6	establishment of epithelial cell polarity, biological_process	CLASP1 | CYTH1 | FBF1 | FRMD4A | HES1 | SIPA1L3
GO:0060322	0.00137085	0.0401338	TRUE	2133	13	19774	6	head development, biological_process	FLRT3 | LIMK2 | MKS1 | OSR2 | SSBP3 | STRA6
GO:0043392	0.00144211	0.0415276	TRUE	2133	32	19774	10	negative regulation of DNA binding, biological_process	CPNE1 | CTNNBIP1 | HMOX1 | ID1 | ID3 | JAK2 | NFKBIA | SMO | TFAP4 | ZNF462
GO:0006513	0.00144211	0.0415276	TRUE	2133	32	19774	10	protein monoubiquitination, biological_process	CBL | HUWE1 | KBTBD8 | NEDD4L | PEX12 | TRIM21 | TRIM25 | UBE2O | UBE3D | ZNF598
GO:0050731	0.00144533	0.0415276	TRUE	2133	91	19774	20	positive regulation of peptidyl-tyrosine phosphorylation, biological_process	ABL1 | ARHGEF2 | CD36 | CD74 | CSF3 | EFNA1 | EHD4 | ENPP2 | HBEGF | HCLS1 | JAK2 | KITLG | LRP4 | LRRK1 | NRP1 | PAK2 | PDGFB | PTK2B | TGFB1 | THBS4
GO:0071222	0.00146921	0.0420576	TRUE	2133	158	19774	30	cellular response to lipopolysaccharide, biological_process	ABL1 | ASS1 | CD14 | CD274 | CD36 | CMPK2 | CSF2 | CSF3 | EDNRB | IRF8 | MEF2C | MRC1 | NFKB1 | NOS2 | NR1H3 | PDE4B | PLAA | PRPF8 | RARA | RELA | RHOA | TICAM1 | TICAM2 | TLR4 | TNFAIP3 | TNFSF4 | TRAF6 | TSPO | VIM | ZFP36
GO:0071364	0.00151208	0.0431248	TRUE	2133	43	19774	12	cellular response to epidermal growth factor stimulus, biological_process	BAIAP2 | CBL | EEF1A1 | ID1 | IQGAP1 | PDE8A | PLCG1 | PTPN12 | SYAP1 | ZFP36 | ZFP36L1 | ZFP36L2
GO:0042981	0.00152513	0.0433372	TRUE	2133	215	19774	38	regulation of apoptotic process, biological_process	ACTN4 | BCAR1 | BCL3 | BID | BIRC3 | CARD10 | CARD11 | CASP6 | CITED1 | CREBBP | DAPK2 | DAPK3 | DYNAP | EGR1 | FBXO11 | LGALS1 | MALT1 | NAE1 | NDRG1 | NOL3 | PAX8 | PHLPP1 | PPP1R13B | RPS3 | SGK1 | SKP2 | STAT1 | TGFB1 | TMEM219 | TNFAIP8L1 | TRAF2 | TRAF3 | TRAF4 | TRIAP1 | TRIM24 | USP36 | VCP | ZBTB7A
GO:1905274	0.00169237	0.0465491	TRUE	2133	6	19774	4	regulation of modification of postsynaptic actin cytoskeleton, biological_process	BAIAP2 | CTTNBP2 | CYFIP1 | RHOA
GO:0043549	0.00169237	0.0465491	TRUE	2133	6	19774	4	regulation of kinase activity, biological_process	LDB1 | LDB2 | NLRC5 | SLAMF8
GO:0070508	0.00169237	0.0465491	TRUE	2133	6	19774	4	cholesterol import, biological_process	APOA1 | CD36 | SCARB1 | STARD5
GO:0007182	0.00169237	0.0465491	TRUE	2133	6	19774	4	common-partner SMAD protein phosphorylation, biological_process	PML | SPTBN1 | TGFB1 | TGFBR2
GO:0061024	0.00171805	0.047088	TRUE	2133	132	19774	26	membrane organization, biological_process	ACTG1 | ACTR2 | ACTR3 | ARPC2 | ARPC4 | ARRB1 | CBL | CHP1 | DHCR24 | DNM2 | EPN1 | EPS15 | FCHO2 | FZD4 | GAK | HBEGF | HGS | HIP1R | KIAA0319 | LDLRAP1 | PACSIN2 | RALA | REPS1 | SYNJ2 | UBC | YWHAE
GO:0007179	0.00178535	0.0487597	TRUE	2133	99	19774	21	transforming growth factor beta receptor signaling pathway, biological_process	ACVRL1 | APOA1 | ARHGEF18 | CBL | CDH5 | CITED1 | F11R | FOS | ID1 | LRRC32 | PML | PTK2 | PXN | RHOA | SMAD1 | SMAD3 | TGFB1 | TGFBR2 | TGFBR3 | UBC | ZFYVE9
GO:0006355	0.00182773	0.0490505	TRUE	2133	522	19774	78	regulation of transcription, DNA-templated, biological_process	ABL1 | ACVRL1 | AHR | APBB3 | ATRX | ATXN1 | BAZ2A | BHLHE40 | BTG1 | CARM1 | CCAR1 | CDCA7 | CHD7 | CREBBP | DAPK3 | DENND4A | DNM2 | ENG | ESR2 | EWSR1 | EZH2 | HCFC1 | HCLS1 | HIF1A | HMGA1 | HP1BP3 | IRF2 | KMT2D | L3MBTL3 | LDB1 | MEF2C | NAB2 | NCOA2 | NFATC2 | NFKB2 | NFYA | PAK6 | PDE8A | PFDN5 | PLAG1 | PML | POGK | POLR2A | PPP2R1A | PQBP1 | PRDM2 | RB1 | RELA | RNF14 | RNF141 | RNF20 |…
GO:0034329	0.00182495	0.0490505	TRUE	2133	18	19774	7	cell junction assembly, biological_process	ACTG1 | FBLIM1 | FLNC | LIMS1 | MYO9A | RHOA | VASP
GO:0043551	0.00182495	0.0490505	TRUE	2133	18	19774	7	regulation of phosphatidylinositol 3-kinase activity, biological_process	PIK3R1 | PIK3R3 | PIK3R6 | SOCS2 | SOCS3 | SOCS5 | WDR81
GO:0070555	0.00187158	0.0495689	TRUE	2133	33	19774	10	response to interleukin-1, biological_process	ANXA1 | CITED1 | ETS1 | GCLC | IRAK2 | MTHFR | RELA | SELE | TRAF6 | YTHDC2
GO:0007162	0.00187801	0.0495689	TRUE	2133	44	19774	12	negative regulation of cell adhesion, biological_process	ACVRL1 | ADAM10 | ARHGDIB | DAB1 | DUSP1 | JAM2 | PLXNA2 | PLXND1 | RASA1 | RND1 | SIPA1 | TNC
GO:0002755	0.00187158	0.0495689	TRUE	2133	33	19774	10	MyD88-dependent toll-like receptor signaling pathway, biological_process	CD14 | CD36 | IRAK2 | IRAK4 | TLR2 | TLR4 | TLR6 | TNIP1 | TRAF6 | UBC

## Sheet: DEGdown
	p-Value	BH-corrected p-Value	Significant	Counts in list	Counts in family	Total members	Counts in members	Description	List of gene hits
GO:0006888	4.21595e-11	4.59651e-08	TRUE	2407	203	19774	61	endoplasmic reticulum to Golgi vesicle-mediated transport, biological_process	ARCN1 | ARF4 | ARFGAP1 | ARFGAP3 | BCAP31 | COG5 | COPA | COPB1 | COPB2 | COPG1 | COPZ1 | CREB3L2 | CTSZ | DCTN6 | DDHD2 | DYNC1I1 | DYNLL1 | DYNLL2 | F5 | GOLGA2 | GOSR1 | HYOU1 | KDELR1 | KDELR2 | KDELR3 | LMAN1 | LMAN2 | LMAN2L | MPPE1 | NRBP2 | PDCD6 | PGAP1 | PROS1 | RAB12 | RAB2A | RAB33B | SAR1A | SEC16B | SEC22B | SEC23A | SEC23IP | SEC24A | SEC24D | SEC31A | SPTBN4 | STX5 | TBC1D20 | TEX…
GO:0030198	6.82338e-10	4.07618e-07	TRUE	2407	229	19774	62	extracellular matrix organization, biological_process	ADAM19 | ADAMTSL4 | APBB2 | B4GALT1 | BGN | BSG | CCDC80 | CD44 | COL14A1 | COL1A1 | COL1A2 | COL3A1 | COL5A1 | COL5A2 | COL6A1 | COL9A2 | COLQ | DAG1 | DDR1 | ECM2 | FBLN1 | FBLN2 | FBLN5 | FBN1 | ITGA10 | ITGA3 | ITGA9 | ITGAV | ITGB1 | ITGB3 | ITGB4 | ITGB5 | ITGB8 | LAMA1 | LAMA4 | LAMA5 | LAMB1 | LAMC1 | LOX | LOXL1 | MFAP5 | MMP11 | MMP2 | MMP23B | MMP28 | MMP7 | MPZL3 | NID2 | OLFML2A | PD…
GO:0006457	2.89936e-09	1.5011e-06	TRUE	2407	148	19774	45	protein folding, biological_process	AMFR | ATF6 | BAG2 | CALR | CCT2 | CCT6A | CCT8 | CDC37L1 | CRYAB | DERL1 | DNAJB11 | DNAJC1 | ERP44 | FKBP4 | FKBP9 | GANAB | GNAI1 | GNAZ | GNB4 | GNB5 | GNG2 | HSP90AB1 | HSP90B1 | HSPA4L | HSPE1 | LMAN1 | LMAN2L | LTBP4 | MLEC | MOGS | NUDC | NUDCD3 | P4HB | PDIA4 | PDIA6 | PPIA | PRKCSH | RAD23B | RGS7 | RP2 | SIL1 | SPHK1 | TBCC | TBCD | VBP1
GO:0006886	3.89246e-07	0.000137404	TRUE	2407	316	19774	70	intracellular protein transport, biological_process	AP1B1 | AP2A1 | AP3B1 | AP3M2 | APBA1 | ARCN1 | ARF4 | ARFGAP3 | ARFIP1 | ARFIP2 | ARFRP1 | ARL1 | BCAP31 | CHML | CLTB | COPA | COPB1 | COPB2 | COPG1 | COPZ1 | CTSA | GRTP1 | KIF13A | PDCD6 | PICK1 | RAB10 | RAB12 | RAB18 | RAB27A | RAB2A | RAB33B | RAB34 | RAB3GAP2 | RAB40C | RAB5A | RAB6B | RHOB | SAR1A | SEC13 | SEC23A | SEC23B | SEC23IP | SEC24A | SEC24D | SEC31A | SGSM2 | SGSM3 | SIL1 | SLU…
GO:0007179	1.28568e-06	0.0003698	TRUE	2407	99	19774	30	transforming growth factor beta receptor signaling pathway, biological_process	ACVR1 | ACVR1B | ADAM9 | APPL1 | BMPR1A | BMPR1B | CGN | COL1A2 | COL3A1 | GDF15 | HIPK2 | ITGB1 | ITGB5 | JUN | LTBP2 | LTBP3 | LTBP4 | MAP3K7 | PARD3 | SKIL | SMAD2 | SMAD4 | SMAD7 | SMAD9 | SMURF1 | SRC | TGFB2 | TWSG1 | UBB | ZYX
GO:0016477	2.10672e-06	0.000584313	TRUE	2407	222	19774	52	cell migration, biological_process	ADAM9 | ADAMTS12 | APC2 | ARF4 | ARHGAP35 | ASAP3 | AXL | BDKRB1 | CD151 | CD44 | CDH2 | COL5A1 | CTHRC1 | EFS | EMILIN1 | EMP2 | EPHB3 | FAT1 | GPC1 | ITGB1 | ITGB3 | ITGB4 | ITGB5 | ITGB8 | JUP | LAMA5 | LAMB1 | LAMC1 | LIMD1 | MERTK | MET | NCKAP1 | NTN4 | PAK4 | PIK3CD | PODXL | PTK7 | PTPRF | RAC3 | RHOB | RHOD | SCRIB | SDC1 | SDC3 | SH3KBP1 | SIRPA | TGFB2 | THBS1 | TNS3 | USP33 | VAV2 | Z…
GO:0018279	2.19972e-06	0.00058907	TRUE	2407	33	19774	15	protein N-linked glycosylation via asparagine, biological_process	DAD1 | DDOST | DERL3 | DPM2 | LMAN1 | MGAT5 | OSTC | RPN1 | RPN2 | ST6GAL1 | STT3A | TUSC3 | UBE2J1 | UGGT1 | UGGT2
GO:0007049	3.35458e-06	0.00086839	TRUE	2407	249	19774	56	cell cycle, biological_process	ACTR8 | APPL1 | BLCAP | CABLES1 | CAMK1 | CCPG1 | CDC73 | CDK2AP1 | CKS1B | DAB2IP | DCLRE1A | DYNLT3 | E2F2 | EID1 | EPB41L2 | ERH | FANCI | FIGN | FZR1 | GNAI1 | HELLS | HJURP | ING1 | KIF13A | KLHL13 | KLHL21 | LIG3 | LIG4 | LIN54 | LMLN | MAEA | MARVELD1 | MCTS1 | MICAL3 | NEK1 | NUDC | NUP43 | OIP5 | PAK4 | PARD3 | PIM1 | PRKCD | PRKCE | PRR5 | PTP4A1 | RASSF4 | RHNO1 | RPS6KA1 | RUVBL1 | SM…
GO:0010976	3.97662e-06	0.000935832	TRUE	2407	104	19774	30	positive regulation of neuron projection development, biological_process	ANKRD1 | AP2A1 | APBB1 | ARHGAP35 | ARSB | ATF1 | BDNF | CAMK1 | CAMK1D | CFLAR | CREB3L2 | DAB2IP | DPYSL3 | FEZ1 | FYN | FZD1 | HSPA5 | ITGA3 | KATNB1 | KDM1A | NPTN | PLXNB2 | PLXNB3 | PTK7 | RAPGEF2 | SCARB2 | SCN1B | SNX3 | TENM3 | TMEM30A
GO:0034976	3.88733e-06	0.000935832	TRUE	2407	74	19774	24	response to endoplasmic reticulum stress, biological_process	ATF4 | ATP2A2 | CREB3L2 | DNAJB9 | DNAJC10 | EIF2AK3 | EIF2S1 | ERP44 | GORASP2 | HERPUD1 | HSP90B1 | HYOU1 | MBTPS1 | NHLRC1 | NRBF2 | P4HB | PDIA4 | PPP1R15B | PPP2CB | SRPX | THBS1 | TMEM259 | TMEM33 | UBA5
GO:0015031	3.94481e-06	0.000935832	TRUE	2407	311	19774	66	protein transport, biological_process	AGAP1 | AKAP8 | AP1AR | ARFGAP1 | ARRDC4 | ATG16L1 | ATG4D | BBIP1 | BBS9 | CADPS2 | CEP41 | CHMP1A | CHMP4C | COG5 | COL1A1 | DENND1A | DENND1B | DENND2A | DENND4C | EIF5A2 | GABARAPL2 | GDI1 | GOLGA2 | GOLT1B | GOSR1 | HSP90B1 | KDELR1 | KDELR2 | KDELR3 | KIF18A | LIN7C | LMAN2 | LMAN2L | LSG1 | MTX1 | MX2 | MYO1D | PARP11 | PGAP1 | PHAX | PLEKHA8 | RABIF | RCN3 | RP2 | RRBP1 | SCAMP1 | SCAMP2 …
GO:0043547	4.23652e-06	0.000958486	TRUE	2407	324	19774	68	positive regulation of GTPase activity, biological_process	ADAP1 | ADRB1 | AGAP1 | AGFG1 | ALDH1A1 | ALS2CL | ARFGAP1 | ARFGAP3 | ARHGAP10 | ARHGAP12 | ARHGAP21 | ARHGAP24 | ARHGAP28 | ARHGAP35 | ARHGAP5 | ARHGAP6 | ARHGDIA | ARHGDIG | ARHGEF11 | ASAP3 | CHML | DAB2IP | DENND1A | DENND1B | DEPDC1 | DEPDC5 | DLC1 | DOCK11 | DOCK4 | ERBB2 | ERRFI1 | F2R | F2RL1 | GDI1 | GNB5 | HRAS | ITGB1 | JUN | LLGL2 | MAPRE2 | MYO9B | NUP50 | OCRL | PGAM5 | PREX2 | RAB…
GO:0006491	6.51263e-06	0.00129685	TRUE	2407	14	19774	9	N-glycan processing, biological_process	GANAB | MAN1A1 | MAN1A2 | MAN1B1 | MAN2A1 | MAN2A2 | MGAT4A | PRKCSH | ST8SIA4
GO:0006890	1.36199e-05	0.00245981	TRUE	2407	84	19774	25	retrograde vesicle-mediated transport, Golgi to endoplasmic reticulum, biological_process	ARCN1 | ARF4 | ARFGAP1 | ARFGAP3 | COPA | COPB1 | COPB2 | COPG1 | COPZ1 | KDELR1 | KDELR2 | KDELR3 | KIF18A | KLC2 | LMAN2 | PICK1 | RAB6B | RACGAP1 | SCYL1 | SEC22B | TMED2 | TMED3 | TMED7 | USE1 | ZW10
GO:0036498	1.40442e-05	0.00247881	TRUE	2407	55	19774	19	IRE1-mediated unfolded protein response, biological_process	ACADVL | ARFGAP1 | DNAJB11 | DNAJB9 | EXTL2 | FKBP14 | GFPT1 | HDGF | HSPA5 | HYOU1 | KDELR3 | PDIA6 | SEC31A | SERP1 | SHC1 | SSR1 | VAPB | WIPI1 | YIF1A
GO:0007411	1.5283e-05	0.00258018	TRUE	2407	207	19774	47	axon guidance, biological_process	APBB2 | ARHGAP35 | B3GNT2 | BDNF | BOC | BSG | CDK5R1 | CXCL12 | CXCR4 | CYFIP2 | EFNA2 | EFNA5 | EPHA5 | EPHA7 | EPHB3 | EXT1 | FEZ1 | FLRT2 | FRS2 | FYN | GAB1 | GAB2 | GATA3 | GLI3 | GPC1 | GRB2 | LAMA1 | MYH10 | NEXN | NPTN | NR4A3 | NRTN | NTN4 | PIK3CD | ROBO1 | ROBO3 | SCN1B | SEMA3D | SEMA4F | SH3KBP1 | SHC1 | SMAD4 | SPTBN4 | SRC | TUBB3 | UNC5B | USP33
GO:0030199	1.98145e-05	0.00320582	TRUE	2407	47	19774	17	collagen fibril organization, biological_process	ANXA2 | COL12A1 | COL14A1 | COL1A1 | COL1A2 | COL3A1 | COL5A1 | COL5A2 | FOXC2 | LOX | LOXL2 | LOXL4 | MMP11 | P4HA1 | PLOD1 | PLOD2 | TGFB2
GO:0009612	3.30553e-05	0.00513415	TRUE	2407	58	19774	19	response to mechanical stimulus, biological_process	ASNS | BDKRB1 | BTG2 | COL1A1 | COL3A1 | JUN | JUNB | LRP11 | MAP1B | MAPK8 | MEIS2 | P2RY1 | POSTN | PSPH | PTCH1 | SMPD2 | SRC | SUN1 | THBS1
GO:0090110	3.476e-05	0.00529307	TRUE	2407	13	19774	8	COPII-coated vesicle cargo loading, biological_process	SAR1A | SEC13 | SEC23A | SEC23B | SEC24A | SEC24D | SEC31A | TBC1D20
GO:0030308	3.76641e-05	0.00551886	TRUE	2407	121	19774	31	negative regulation of cell growth, biological_process	ACVR1B | ADIPOR2 | APBB1 | APBB2 | BCL2 | BDKRB1 | CAPRIN2 | CDKN1A | CDKN1B | CDKN2C | CDKN2D | CRYAB | CYP27B1 | FBP1 | GJA1 | ING1 | NDRG3 | NPR1 | OSGIN2 | PPP2CA | PSRC1 | PTPRJ | RBBP7 | SERTAD3 | SH3BP4 | SMAD4 | SMARCA2 | SOX17 | STK11 | TGFB2 | WNT11
GO:0006487	3.70798e-05	0.00551886	TRUE	2407	40	19774	15	protein N-linked glycosylation, biological_process	B3GALT2 | B4GALT1 | B4GALT7 | DAD1 | DDOST | GFPT1 | MGAT4A | MGAT5 | MOGS | PGM3 | PMM2 | RPN2 | ST3GAL1 | TMEM258 | TUSC3
GO:0072659	3.89752e-05	0.00560521	TRUE	2407	138	19774	34	protein localization to plasma membrane, biological_process	AKT2 | ANKRD9 | ANXA2 | BSG | C2CD5 | CACNB2 | CACNB3 | CDH2 | DCHS1 | DENND4C | EFR3A | EMP2 | FAM126A | FAM126B | IFT20 | INPP5K | JUP | LAMA5 | LRP6 | MRAP2 | P2RY1 | PTCH1 | RAB10 | RAB34 | RAPGEF2 | SEC23A | SLMAP | SMURF1 | SPTBN4 | STXBP1 | SYTL2 | TMED2 | TNIK | TTC7B
GO:0006986	4.97258e-05	0.00665812	TRUE	2407	50	19774	17	response to unfolded protein, biological_process	CHAC1 | DERL1 | DNAJB4 | ERP44 | HERPUD1 | HSP90AB1 | HSPA13 | HSPA2 | HSPA4L | HSPA5 | HSPA9 | HSPB1 | HSPB2 | HSPE1 | MANF | THBS1 | UBE2J2
GO:0043687	5.56161e-05	0.00708057	TRUE	2407	343	19774	67	post-translational protein modification, biological_process	ANKRD9 | APLP2 | ASB7 | BTBD6 | BTRC | C3 | CALU | CCDC8 | CDH2 | CHML | CKAP4 | COPS6 | COPS8 | CUL5 | DDA1 | DDB1 | F5 | FAM20C | FBN1 | FBXL5 | FBXO22 | FBXO32 | FBXO9 | FBXW8 | FN3KRP | FSTL1 | FSTL3 | GAN | GOLM1 | HSP90B1 | ICMT | IGFBP7 | KBTBD6 | KLHL13 | KLHL21 | KLHL22 | KLHL25 | LAMB1 | LAMC1 | LTBP1 | MBTPS1 | MFGE8 | MGAT4A | NUCB1 | OBSL1 | P4HB | PDIA6 | PRKCSH | PSMC2 | PSMD6 | PS…
GO:0043312	5.47734e-05	0.00708057	TRUE	2407	481	19774	88	neutrophil degranulation, biological_process	AGA | AGPAT2 | ALAD | ALDH3B1 | ANO6 | ANXA2 | ARSB | ASAH1 | ATP6AP2 | ATP8B4 | B4GALT1 | C3 | CCT2 | CCT8 | CD44 | CKAP4 | COPB1 | CPPED1 | CTSA | CTSH | CTSZ | CYB5R3 | CYSTM1 | DDOST | DEGS1 | DNASE1L1 | DSN1 | DYNLL1 | ENPP4 | ERP44 | FABP5 | FUCA1 | GAA | GALNS | GGH | GLB1 | GSTP1 | GUSB | HEBP2 | HSP90AB1 | IMPDH1 | ITGAV | JUP | LAMP2 | LTA4H | MANBA | MAPK14 | METTL7A | MGST1 | MLEC | N…
GO:0007030	5.822e-05	0.00717677	TRUE	2407	118	19774	30	Golgi organization, biological_process	ARHGAP21 | ARL1 | ATP8B1 | ATP8B4 | BLZF1 | DYM | FBXW8 | GOLGA2 | GOLGA5 | GORASP2 | LMAN1 | LMAN2 | LMAN2L | OBSL1 | PI4K2A | PI4K2B | RAB2A | SEC16B | SEC23IP | SYNE1 | TBC1D20 | TMED1 | TMED2 | TMED3 | TMED4 | TMED7 | TRAPPC11 | TRIP11 | UBXN2B | ZW10
GO:0002576	6.23821e-05	0.00745322	TRUE	2407	124	19774	31	platelet degranulation, biological_process	ACTN1 | ANXA5 | APLP2 | BRPF3 | CDC37L1 | CLEC3B | F5 | FAM3C | HABP4 | ITGB3 | LAMP2 | LGALS3BP | LHFPL2 | MANF | NHLRC2 | OLA1 | PCDH7 | PCYOX1L | PROS1 | QSOX1 | SCCPDH | SERPINE1 | SPARC | STXBP1 | TGFB2 | THBS1 | TMSB4X | TMX3 | TUBA4A | VEGFA | VEGFC
GO:0006915	6.61659e-05	0.00778552	TRUE	2407	551	19774	98	apoptotic process, biological_process	ADAMTSL4 | APBB1 | AREL1 | ATG4D | AVEN | BAG1 | BCAP31 | BCL2 | BCL2L13 | BCL2L14 | BFAR | BMX | BRCA1 | C19orf12 | C1QBP | CAAP1 | CADM1 | CASP3 | CASP7 | CFLAR | CLPTM1L | CTSH | CXCR4 | CYCS | CYFIP2 | DAD1 | DAP | DAPK1 | DLC1 | DPF1 | DYNLL1 | EFNA5 | EPHA7 | FAS | GADD45A | GADD45B | GAS2 | GHITM | GJA1 | GRAMD4 | GULP1 | HIP1 | HIPK3 | HTATIP2 | IFI6 | IL1A | KANK2 | KMT2A | KREMEN1 | MAG…
GO:0001525	7.44759e-05	0.00853984	TRUE	2407	232	19774	49	angiogenesis, biological_process	AMOT | ANGPTL4 | ANXA2 | ARHGAP24 | C1GALT1 | CLIC4 | DAB2IP | EIF2AK3 | EPHB3 | ESM1 | FZD5 | GAB1 | GLUL | HOXA3 | HTATIP2 | IL18 | ITGAV | JAG1 | JUN | KRIT1 | LAMA5 | LEMD3 | MAPK14 | MEIS1 | MFGE8 | MMP2 | PDCD6 | PDE3B | PKNOX1 | PLCD1 | PRKX | RHOB | RHOJ | RORA | SAT1 | SERPINE1 | SHB | SHC1 | SOX17 | SRPK2 | SRPX2 | TGFB2 | TGFBI | TNFRSF12A | UNC5B | VAV2 | VEGFA | VEGFC | VEZF1
GO:0006464	7.84052e-05	0.00882457	TRUE	2407	87	19774	24	cellular protein modification process, biological_process	AKT2 | B4GALT7 | CDC34 | FBXO22 | ICMT | LOX | LOXL2 | MANBA | MSRA | PLOD1 | PLOD2 | RABGGTA | RABGGTB | RIMKLB | RPN1 | RPN2 | SEPHS1 | SERP1 | ST3GAL1 | ST3GAL6 | ST8SIA4 | STK38 | UBE2M | UBL4A
GO:0030968	8.09224e-05	0.00897776	TRUE	2407	47	19774	16	endoplasmic reticulum unfolded protein response, biological_process	AMFR | ATF6 | CALR | CREB3L1 | CREB3L2 | DERL1 | DERL3 | EIF2AK3 | HERPUD1 | HSPA13 | HSPA5 | MBTPS1 | SERP1 | STUB1 | VAPB | YOD1
GO:0071711	8.28554e-05	0.00906274	TRUE	2407	11	19774	7	basement membrane organization, biological_process	DAG1 | FLRT2 | GAS2 | ITGB1 | MMP11 | NID2 | SPINT2
GO:0071479	9.64811e-05	0.0104066	TRUE	2407	34	19774	13	cellular response to ionizing radiation, biological_process	CDKN1A | FIGNL1 | GADD45A | GRB2 | INTS7 | LIG4 | MAPK14 | RAD51 | RHNO1 | RHOB | SNAI2 | TANK | TNKS1BP1
GO:0048208	0.000117398	0.0124892	TRUE	2407	63	19774	19	COPII vesicle coating, biological_process	CTSZ | F5 | GOLGA2 | LMAN1 | PDCD6 | SEC13 | SEC16B | SEC22B | SEC23A | SEC23IP | SEC24A | SEC24D | SEC31A | STX5 | TBC1D20 | TFG | TMED2 | TRAPPC10 | TRAPPC2L
GO:0007050	0.000122557	0.0128619	TRUE	2407	134	19774	32	cell cycle arrest, biological_process	APBB1 | APBB2 | CDK6 | CDKN1A | CDKN1B | CDKN2C | CDKN2D | EIF4G2 | GADD45A | GAS2 | HRAS | JMY | KAT2B | LAMTOR5 | MAP2K1 | MTOR | MYC | PKD2 | PLAGL1 | PRKAB2 | PRKAG2 | RASSF1 | RPRM | RRAGB | SGSM3 | SKIL | SLC38A9 | STK11 | TGFB2 | THBS1 | TSG101 | WDR6
GO:0042493	0.000149659	0.0154967	TRUE	2407	195	19774	42	response to drug, biological_process	ABCA2 | ABCA3 | AGPAT2 | BCAR3 | BCL2 | CALR | CCNO | CDKN1A | CDKN1B | DAD1 | ENO3 | FZD1 | FZD3 | GAL | GATA6 | GNA12 | HDAC4 | HNF1B | ITGA3 | JUN | JUNB | LOX | MAP1B | MGST1 | MYC | PAM | PDE3A | PMS1 | PTCH1 | PTPRM | RPN2 | SRP14 | SRP54 | SST | TGFB2 | TGIF1 | THBS1 | TIMP2 | TNFRSF11B | TP53I13 | UBE2B | VEGFC
GO:0036499	0.000177888	0.0177112	TRUE	2407	12	19774	7	PERK-mediated unfolded protein response, biological_process	ASNS | ATF3 | ATF4 | EIF2AK3 | EIF2S1 | HERPUD1 | HSPA5
GO:0006486	0.000201987	0.0193658	TRUE	2407	92	19774	24	protein glycosylation, biological_process	A4GALT | B3GALT2 | B3GALT6 | B3GAT3 | B3GNT2 | B3GNT8 | B4GALT2 | B4GALT4 | DAD1 | DDOST | EXT1 | EXT2 | EXTL2 | GOLGA2 | MAN1A1 | MAN1A2 | MAN1B1 | MAN2A1 | MAN2A2 | PMM2 | SERP1 | ST3GAL6 | ST8SIA4 | TRIP11
GO:0006661	0.000209194	0.0195548	TRUE	2407	76	19774	21	phosphatidylinositol biosynthetic process, biological_process	BMX | CDS1 | INPP5K | INPPL1 | MTMR2 | MTMR3 | MTMR6 | MTMR7 | OCRL | PI4K2A | PI4K2B | PIK3CD | PIP4K2A | PIP4K2C | PIP5K1C | PLCG2 | PLEKHA3 | PLEKHA8 | RAB5A | SACM1L | SH3YL1
GO:0048679	0.000219066	0.0195548	TRUE	2407	4	19774	4	regulation of axon regeneration, biological_process	KLF4 | MAP2K1 | PTPRF | STK24
GO:1905098	0.000219066	0.0195548	TRUE	2407	4	19774	4	negative regulation of guanyl-nucleotide exchange factor activity, biological_process	EIF2S1 | GPSM1 | MET | STMN1
GO:0045454	0.000209194	0.0195548	TRUE	2407	76	19774	21	cell redox homeostasis, biological_process	DLD | DNAJC10 | ERP44 | KRIT1 | NHLRC2 | NNT | P4HB | PDIA4 | PDIA6 | PRDX3 | PRDX4 | PTGES2 | QSOX1 | QSOX2 | TMX2 | TMX3 | TXNDC11 | TXNDC16 | TXNDC5 | TXNDC9 | TXNRD1
GO:0016192	0.000218961	0.0195548	TRUE	2407	138	19774	32	vesicle-mediated transport, biological_process	AHI1 | AP1B1 | AP1S3 | AP3B1 | AP3M1 | AP3M2 | ARF4 | ARFGAP3 | ARL1 | CHML | CHMP1A | GDI1 | GOLGA4 | GOLT1B | HSPA2 | MAPK8IP1 | MAPK8IP3 | OSBPL1A | PLIN3 | RAB10 | RTN3 | SFT2D1 | SFT2D2 | SPIRE1 | SPTBN4 | SYT11 | SYT17 | SYTL2 | TBC1D23 | VAMP3 | YIPF5 | ZFPL1
GO:0035556	0.00026646	0.0229925	TRUE	2407	381	19774	70	intracellular signal transduction, biological_process	AKT2 | AKT3 | APBB2 | ARHGEF28 | ASB7 | BMX | BRSK1 | CAMKK1 | CORO2A | DAPK1 | DEDD2 | DEPDC1 | DEPDC5 | DEPDC7 | DMPK | EFS | ERBB2 | FYN | HSPB1 | MAPK14 | MAPK8 | MAPKAPK5 | MARK3 | MAST1 | MAST2 | MASTL | MCF2L | MELK | NOD1 | NRBP2 | NRG1 | NUAK1 | NUAK2 | OXSR1 | PINK1 | PKN1 | PLCB4 | PLCD1 | PLEK2 | PRKAG2 | PRKCD | PRKCE | PRKCSH | RAC3 | RACGAP1 | RAPGEF2 | RASSF5 | RGS7 | RPS6KA1 | SD…
GO:0071773	0.000309821	0.0262222	TRUE	2407	33	19774	12	cellular response to BMP stimulus, biological_process	ACVR1 | ADAMTS12 | ADAMTS7 | BMP2 | BMP6 | BMPR1A | BMPR1B | GATA3 | GATA6 | SMAD4 | SMAD9 | SPINT2
GO:0051603	0.000359849	0.0294167	TRUE	2407	29	19774	11	proteolysis involved in cellular protein catabolic process, biological_process	ADAMTS12 | ADAMTS7 | CTSA | CTSF | CTSH | CTSK | CTSZ | LGMN | LONP1 | MDM2 | RNF123
GO:0051301	0.0003647	0.0295027	TRUE	2407	345	19774	64	cell division, biological_process	ACTR8 | ANAPC11 | ANKLE2 | CABLES1 | CCND3 | CCNE1 | CCNE2 | CCNG2 | CCNO | CCNY | CDC6 | CDCA5 | CDCA8 | CDK6 | CENPJ | CHMP1A | CKS1B | DCLRE1A | DSN1 | DYNLT3 | ENSA | EPB41L2 | FBXO5 | FIGN | FZR1 | GNAI1 | HAUS2 | HAUS3 | HAUS8 | HELLS | KATNB1 | KIF13A | KLHL13 | KLHL21 | KLHL22 | LIG3 | LIG4 | LLGL2 | LMLN | MAEA | MAPRE2 | MASTL | MICAL3 | NCAPG | NEK1 | NUDC | NUP43 | OIP5 | PRKCE | PSRC…
GO:0043123	0.000407376	0.0319564	TRUE	2407	179	19774	38	positive regulation of I-kappaB kinase/NF-kappaB signaling, biological_process	AJUBA | BCL10 | CFLAR | DDX1 | F2R | F2RL1 | FYN | GJA1 | GOLT1B | GPRC5B | IFIT5 | IKBKE | LITAF | LPAR1 | LURAP1L | MAP3K7 | NDFIP1 | NOD1 | PELI1 | PINK1 | PRKCE | RIPK2 | ROR1 | S100B | SLC35B2 | SLC44A2 | TAB3 | TFG | TGM2 | TMED4 | TMEM9B | TNFRSF19 | TRAF3IP2 | TRIM13 | TRIM8 | TSPAN6 | VAPA | ZDHHC13
GO:0008652	0.000403711	0.0319564	TRUE	2407	25	19774	10	cellular amino acid biosynthetic process, biological_process	ALDH18A1 | ASNS | GLS | GLUL | GOT1 | GPT2 | OAT | PAH | PYCR1 | RIMKLB
GO:0030433	0.000431948	0.0332129	TRUE	2407	69	19774	19	ubiquitin-dependent ERAD pathway, biological_process	AMFR | DERL1 | DERL3 | DNAJB9 | DNAJC10 | ERLEC1 | HSP90B1 | HSPA13 | HSPA5 | MAN1B1 | RNF103 | SEC61B | SGTB | STUB1 | TRIM13 | UBE2J1 | UBE2J2 | UBXN8 | YOD1
GO:0060013	0.000451827	0.0344008	TRUE	2407	7	19774	5	righting reflex, biological_process	AFG3L2 | ALDH1A3 | FOXP2 | GLRB | SHANK1
GO:0007155	0.000491294	0.0366864	TRUE	2407	457	19774	80	cell adhesion, biological_process	ADAM9 | ALCAM | AOC3 | APBA1 | ARHGAP5 | ARVCF | ATP2A2 | B4GALT1 | BMX | BOC | CADM4 | CD151 | CD164 | CD44 | CDH2 | CERCAM | CLSTN1 | COL12A1 | COL5A1 | COL6A1 | CTNNAL1 | CXCL12 | DDR1 | EFS | EMILIN1 | EMILIN2 | EMP2 | ENTPD1 | FAT1 | FEZ1 | IGFALS | IGFBP7 | INPPL1 | ITGA9 | ITGAV | ITGB1 | ITGB3 | ITGB4 | ITGB8 | LAMA1 | LAMA4 | LAMB1 | LAMC1 | LGALS3BP | LMLN | LOXL2 | MAEA | MFGE8 | MOG |…
GO:0006891	0.000577338	0.0426632	TRUE	2407	35	19774	12	intra-Golgi vesicle-mediated transport, biological_process	COG5 | COPA | COPB1 | COPB2 | COPG1 | COPZ1 | GABARAPL2 | GOLGA3 | GOSR1 | RAB33B | RAB6B | TRAPPC10
GO:0010952	0.000617317	0.0435826	TRUE	2407	14	19774	7	positive regulation of peptidase activity, biological_process	CFLAR | CTSH | FBLN1 | PCOLCE2 | PINK1 | PSME4 | RCN3
GO:0008285	0.00061223	0.0435826	TRUE	2407	392	19774	70	negative regulation of cell population proliferation, biological_process	ALDH1A2 | ASPH | B4GALT1 | BCHE | BMP2 | BTG2 | BTG3 | CD164 | CDC6 | CDC73 | CDK6 | CDKN1A | CDKN1B | CDKN2C | CDKN2D | CLMN | COPS8 | CTBP1 | CYP27B1 | DAB2IP | DDR1 | DLC1 | DLG3 | EEF1E1 | F2R | FGFRL1 | FZD5 | GATA3 | GLI3 | HDAC4 | HRAS | IFIT3 | IGFBP7 | IL1A | ING1 | INPPL1 | JUN | KANK2 | KAT2B | KLF4 | MAP2K1 | MXI1 | NDN | NF2 | NKX3-1 | NOX4 | PEMT | PKD2 | PRKRA | PTPRJ | RAPGEF2 | R…
GO:0071456	0.00060062	0.0435826	TRUE	2407	110	19774	26	cellular response to hypoxia, biological_process	ANKRD1 | BCL2 | CFLAR | CPEB1 | E2F1 | EDN1 | EIF4EBP1 | GATA6 | HIPK2 | HYOU1 | KCNMB1 | MDM2 | MGARP | MTOR | MYC | NKX3-1 | P4HB | PINK1 | PRKCE | PTGIS | RORA | S100B | SRC | STUB1 | VASN | VEGFA
GO:1904380	0.000617317	0.0435826	TRUE	2407	14	19774	7	endoplasmic reticulum mannose trimming, biological_process	AMFR | MAN1B1 | RNF103 | RNF139 | TRIM13 | UGGT1 | UGGT2
GO:2001243	0.000648546	0.0449697	TRUE	2407	22	19774	9	negative regulation of intrinsic apoptotic signaling pathway, biological_process	BCL2 | FIGNL1 | HDAC1 | HERPUD1 | MAPK8IP1 | PINK1 | RTKN2 | SRC | VDAC2
GO:0046856	0.000648546	0.0449697	TRUE	2407	22	19774	9	phosphatidylinositol dephosphorylation, biological_process	INPP5B | INPP5K | INPPL1 | MTMR2 | MTMR3 | MTMR6 | MTMR7 | OCRL | SACM1L
GO:0001702	0.000672252	0.0453975	TRUE	2407	18	19774	8	gastrulation with mouth forming second, biological_process	ACVR1 | AMOT | CHRD | FRS2 | LRP5 | LRP6 | SMAD4 | UGDH
GO:0034605	0.000686295	0.0459463	TRUE	2407	66	19774	18	cellular response to heat, biological_process	ANO1 | ATP2A2 | CDKN1A | CLPB | EIF2S1 | HSF2 | HSPA13 | HSPA2 | HSPA5 | HSPA9 | IER5 | IL1A | PDCD6 | SLU7 | STUB1 | THBS1 | TPR | ZFAND1
GO:0051056	0.000721071	0.0474563	TRUE	2407	141	19774	31	regulation of small GTPase mediated signal transduction, biological_process	AMOT | ARHGAP10 | ARHGAP12 | ARHGAP21 | ARHGAP24 | ARHGAP28 | ARHGAP35 | ARHGAP5 | ARHGAP6 | ARHGDIA | ARHGDIG | ARHGEF11 | ARHGEF16 | DEPDC7 | DLC1 | FGD1 | GDI1 | INPP5B | MCF2L | MYO9B | OCRL | RAC3 | RACGAP1 | RALGAPA1 | RHOB | RHOD | RHOJ | RHOT1 | SYDE2 | TIAM2 | VAV2

## Sheet: Legend
Dataset EV1 legend	GO results at baseline in BCE vs BAE cells showing a significant upregulation of angiogenesis pathways at baseline in BCE cells.
