# Supplementary material for: LIF, a mitogen for choroidal endothelial cells, protects the choriocapillaris: implications for prevention of geographic atrophy
Source: EMBO Mol Med. 2021 Nov 15;14(1):e14511. doi: 10.15252/emmm.202114511 (PMC8749470; doi:10.15252/emmm.202114511)
Supplement: Supplementary file 5 — Dataset EV2 [file EMMM-14-e14511-s001.xlsx]

## Sheet: DEGup
	p-Value	BH-corrected p-Value	Significant	Counts in list	Counts in family	Total members	Counts in members	Description	List of gene hits
GO:0019221	7.43326e-09	8.37728e-06	TRUE	74	281	19774	11	cytokine-mediated signaling pathway, biological_process	BCL6 | CEBPD | HIF1A | IL4R | JUNB | MYC | OSMR | SOCS3 | STAT1 | STAT3 | TNFRSF1A
GO:0045944	7.13739e-07	0.000268128	TRUE	74	1134	19774	17	positive regulation of transcription by RNA polymerase II, biological_process	AHR | BCL3 | CEBPD | CSRNP1 | DAB2IP | ETS2 | FOSL2 | HIF1A | IRF2BPL | JUNB | MYC | NLRC5 | SBNO2 | STAT1 | STAT3 | TEAD4 | TNFRSF1A
GO:0000122	9.069e-06	0.00255519	TRUE	74	814	19774	13	negative regulation of transcription by RNA polymerase II, biological_process	BCL6 | DAB2IP | EFNA1 | ETS2 | ID1 | IRF2BPL | JUNB | MYC | NEDD4L | PCGF6 | STAT1 | STAT3 | ZNF281
GO:0007165	1.34103e-05	0.0026309	TRUE	74	977	19774	14	signal transduction, biological_process	CHRM4 | FAM3C | FAS | HIF1A | IL4R | LTBR | NDRG1 | NTS | STAT3 | STC1 | TNFSF18 | TP53BP2 | VEGFC | VLDLR
GO:0032233	1.40066e-05	0.0026309	TRUE	74	13	19774	3	positive regulation of actin filament bundle assembly, biological_process	ID1 | SWAP70 | SYNPO
GO:0070102	2.72047e-05	0.00437996	TRUE	74	16	19774	3	interleukin-6-mediated signaling pathway, biological_process	SOCS3 | STAT1 | STAT3
GO:0030947	8.24951e-05	0.00929719	TRUE	74	4	19774	2	regulation of vascular endothelial growth factor receptor signaling pathway, biological_process	TMEM204 | VEGFC
GO:0042531	0.000122767	0.0110412	TRUE	74	68	19774	4	positive regulation of tyrosine phosphorylation of STAT protein, biological_process	SOCS3 | STAT3 | TNFRSF1A | TNFSF18
GO:1901388	0.000137158	0.0110412	TRUE	74	5	19774	2	regulation of transforming growth factor beta activation, biological_process	ITGAV | LRRC32
GO:0045648	0.000171411	0.0113635	TRUE	74	29	19774	3	positive regulation of erythrocyte differentiation, biological_process	HIF1A | STAT1 | STAT3
GO:0042981	0.000154221	0.0113635	TRUE	74	215	19774	6	regulation of apoptotic process, biological_process	BCL3 | BCL6 | FAS | NDRG1 | STAT1 | TP53BP2
GO:0045892	0.00016819	0.0113635	TRUE	74	535	19774	9	negative regulation of transcription, DNA-templated, biological_process	AHR | BCL3 | BCL6 | CEBPD | DAB2IP | ID1 | PCGF6 | SBNO2 | ZNF281
GO:0007259	0.000189945	0.0118927	TRUE	74	30	19774	3	receptor signaling pathway via JAK-STAT, biological_process	SOCS3 | STAT1 | STAT3
GO:0060754	0.000205238	0.0121739	TRUE	74	6	19774	2	positive regulation of mast cell chemotaxis, biological_process	SWAP70 | VEGFC
GO:0070244	0.000286637	0.0124246	TRUE	74	7	19774	2	negative regulation of thymocyte apoptotic process, biological_process	EFNA1 | HIF1A
GO:0045893	0.000248941	0.0124246	TRUE	74	564	19774	9	positive regulation of transcription, DNA-templated, biological_process	AHR | BAMBI | BCL3 | ETS2 | HIF1A | MYC | STAT1 | STAT3 | ZNF281
GO:0032364	0.000286637	0.0124246	TRUE	74	7	19774	2	oxygen homeostasis, biological_process	HIF1A | SOD2
GO:0038026	0.000286637	0.0124246	TRUE	74	7	19774	2	reelin-mediated signaling pathway, biological_process	DAB2IP | VLDLR
GO:0001525	0.000232811	0.0124246	TRUE	74	232	19774	6	angiogenesis, biological_process	DAB2IP | EFNA1 | HIF1A | ID1 | ITGAV | VEGFC
GO:0019896	0.000381255	0.0148164	TRUE	74	8	19774	2	axonal transport of mitochondrion, biological_process	HIF1A | SYBU
GO:0038114	0.000381255	0.0148164	TRUE	74	8	19774	2	interleukin-21-mediated signaling pathway, biological_process	STAT1 | STAT3
GO:0002467	0.000381255	0.0148164	TRUE	74	8	19774	2	germinal center formation, biological_process	BCL3 | BCL6
GO:1990830	0.00046277	0.0173847	TRUE	74	96	19774	4	cellular response to leukemia inhibitory factor, biological_process	SBNO2 | SOCS3 | TRIM25 | VEGFC
GO:0038113	0.000488998	0.0177774	TRUE	74	9	19774	2	interleukin-9-mediated signaling pathway, biological_process	STAT1 | STAT3
GO:0060348	0.000557568	0.0190418	TRUE	74	43	19774	3	bone development, biological_process	PDGFC | SH3PXD2B | STC1
GO:0000185	0.000743464	0.0223428	TRUE	74	11	19774	2	activation of MAPKKK activity, biological_process	DAB2IP | GADD45G
GO:0034097	0.000771031	0.0223428	TRUE	74	48	19774	3	response to cytokine, biological_process	JUNB | OSMR | STAT1
GO:0070757	0.000743464	0.0223428	TRUE	74	11	19774	2	interleukin-35-mediated signaling pathway, biological_process	STAT1 | STAT3
GO:0048146	0.000771031	0.0223428	TRUE	74	48	19774	3	positive regulation of fibroblast proliferation, biological_process	FOSL2 | MYC | PDGFC
GO:0071456	0.000773174	0.0223428	TRUE	74	110	19774	4	cellular response to hypoxia, biological_process	HIF1A | MYC | NDRG1 | STC1
GO:0070106	0.000743464	0.0223428	TRUE	74	11	19774	2	interleukin-27-mediated signaling pathway, biological_process	STAT1 | STAT3
GO:0010038	0.000889996	0.024464	TRUE	74	12	19774	2	response to metal ion, biological_process	NDRG1 | NEDD4L
GO:0033209	0.000912945	0.0244974	TRUE	74	115	19774	4	tumor necrosis factor-mediated signaling pathway, biological_process	LTBR | STAT1 | TNFRSF1A | TNFSF18
GO:0060334	0.00104927	0.0256487	TRUE	74	13	19774	2	regulation of interferon-gamma-mediated signaling pathway, biological_process	SOCS3 | STAT1
GO:0001886	0.00104927	0.0256487	TRUE	74	13	19774	2	endothelial cell morphogenesis, biological_process	ID1 | STC1
GO:0051726	0.00106964	0.0256487	TRUE	74	120	19774	4	regulation of cell cycle, biological_process	GADD45G | ID1 | JUNB | STAT3
GO:0046426	0.00104927	0.0256487	TRUE	74	13	19774	2	negative regulation of receptor signaling pathway via JAK-STAT, biological_process	BCL3 | SOCS3
GO:1900006	0.00122118	0.0286723	TRUE	74	14	19774	2	positive regulation of dendrite development, biological_process	DAB2IP | VLDLR
GO:0032963	0.00140565	0.0323299	TRUE	74	15	19774	2	collagen metabolic process, biological_process	HIF1A | ID1
GO:0010468	0.00165202	0.0365064	TRUE	74	135	19774	4	regulation of gene expression, biological_process	AHR | APBA1 | HIF1A | MYC
GO:0033280	0.00181185	0.0385174	TRUE	74	17	19774	2	response to vitamin D, biological_process	STC1 | TRIM25
GO:0007249	0.00186058	0.0385174	TRUE	74	65	19774	3	I-kappaB kinase/NF-kappaB signaling, biological_process	BCL3 | CD14 | TNFRSF1A
GO:0030330	0.00181185	0.0385174	TRUE	74	17	19774	2	DNA damage response, signal transduction by p53 class mediator, biological_process	BCL3 | NDRG1
GO:0042127	0.00193679	0.0385805	TRUE	74	141	19774	4	regulation of cell population proliferation, biological_process	BCL6 | IL4R | STAT1 | STAT3
GO:0050730	0.0020334	0.0395111	TRUE	74	18	19774	2	regulation of peptidyl-tyrosine phosphorylation, biological_process	EFNA1 | PDGFC
GO:0010628	0.00210154	0.0401228	TRUE	74	354	19774	6	positive regulation of gene expression, biological_process	HIF1A | ID1 | LRRC32 | MYC | SH3PXD2B | STAT3
GO:0042789	0.00226713	0.0412106	TRUE	74	19	19774	2	mRNA transcription by RNA polymerase II, biological_process	HIF1A | STAT3
GO:0043066	0.00223267	0.0412106	TRUE	74	485	19774	7	negative regulation of apoptotic process, biological_process	BCL3 | FAS | ID1 | MYC | SOCS3 | STAT3 | TNFSF18
GO:0006801	0.00251295	0.0435706	TRUE	74	20	19774	2	superoxide metabolic process, biological_process	SH3PXD2B | SOD2
GO:0006954	0.0024818	0.0435706	TRUE	74	366	19774	6	inflammatory response, biological_process	BCL6 | CD14 | CHST2 | DAB2IP | STAT3 | TNFRSF1A
GO:0001659	0.00251295	0.0435706	TRUE	74	20	19774	2	temperature homeostasis, biological_process	ARRDC3 | STAT3
GO:0010596	0.00304047	0.0489516	TRUE	74	22	19774	2	negative regulation of endothelial cell migration, biological_process	DAB2IP | STC1
GO:0002052	0.00304047	0.0489516	TRUE	74	22	19774	2	positive regulation of neuroblast proliferation, biological_process	HIF1A | VEGFC
GO:2001235	0.00304047	0.0489516	TRUE	74	22	19774	2	positive regulation of apoptotic signaling pathway, biological_process	DAB2IP | FAS
GO:0045807	0.00304047	0.0489516	TRUE	74	22	19774	2	positive regulation of endocytosis, biological_process	CD14 | NEDD4L
GO:0031954	0.003322	0.0492114	TRUE	74	23	19774	2	positive regulation of protein autophosphorylation, biological_process	PDGFC | VEGFC
GO:0071260	0.00324483	0.0492114	TRUE	74	79	19774	3	cellular response to mechanical stimulus, biological_process	FAS | LTBR | TNFRSF1A
GO:0042832	0.003322	0.0492114	TRUE	74	23	19774	2	defense response to protozoan, biological_process	BCL3 | IL4R
GO:0002053	0.003322	0.0492114	TRUE	74	23	19774	2	positive regulation of mesenchymal cell proliferation, biological_process	MYC | STAT1
GO:0046330	0.00336227	0.0492114	TRUE	74	80	19774	3	positive regulation of JNK cascade, biological_process	DAB2IP | GADD45G | LTBR

## Sheet: DEGdown
	p-Value	BH-corrected p-Value	Significant	Counts in list	Counts in family	Total members	Counts in members	Description	List of gene hits
GO:0006695	7.52924e-08	2.68794e-05	TRUE	20	41	19774	4	cholesterol biosynthetic process, biological_process	FDFT1 | HMGCR | HMGCS1 | INSIG1
GO:0045540	4.7349e-06	0.00084518	TRUE	20	33	19774	3	regulation of cholesterol biosynthetic process, biological_process	FDFT1 | HMGCR | HMGCS1
GO:0008038	9.70125e-06	0.00115445	TRUE	20	5	19774	2	neuron recognition, biological_process	CXCR4 | PCDH12
GO:0061045	7.53029e-05	0.00672079	TRUE	20	13	19774	2	negative regulation of wound healing, biological_process	HMGCR | SERPINE1
GO:0019216	0.000101557	0.00725118	TRUE	20	91	19774	3	regulation of lipid metabolic process, biological_process	FDFT1 | HMGCR | HMGCS1
GO:0038111	0.000164487	0.00978698	TRUE	20	19	19774	2	interleukin-7-mediated signaling pathway, biological_process	IL7R | SOCS2
GO:0001300	0.00202189	0.0379902	TRUE	20	2	19774	1	chronological cell aging, biological_process	SERPINE1
GO:0006977	0.00144848	0.0379902	TRUE	20	56	19774	2	DNA damage response, signal transduction by p53 class mediator resulting in cell cycle arrest, biological_process	PLK2 | RGCC
GO:0060021	0.00188703	0.0379902	TRUE	20	64	19774	2	roof of mouth development, biological_process	INSIG1 | MEOX2
GO:0010142	0.00202189	0.0379902	TRUE	20	2	19774	1	farnesyl diphosphate biosynthetic process, mevalonate pathway, biological_process	HMGCS1
GO:0006696	0.00202189	0.0379902	TRUE	20	2	19774	1	ergosterol biosynthetic process, biological_process	FDFT1
GO:2000448	0.00202189	0.0379902	TRUE	20	2	19774	1	positive regulation of macrophage migration inhibitory factor signaling pathway, biological_process	CXCR4
GO:2000098	0.00202189	0.0379902	TRUE	20	2	19774	1	negative regulation of smooth muscle cell-matrix adhesion, biological_process	SERPINE1
GO:0043067	0.00202189	0.0379902	TRUE	20	2	19774	1	regulation of programmed cell death, biological_process	CXCR4
GO:1990478	0.00202189	0.0379902	TRUE	20	2	19774	1	response to ultrasound, biological_process	CXCR4
GO:1905322	0.00303137	0.0392044	TRUE	20	3	19774	1	positive regulation of mesenchymal stem cell migration, biological_process	CXCR4
GO:0036315	0.00303137	0.0392044	TRUE	20	3	19774	1	cellular response to sterol, biological_process	INSIG1
GO:0007623	0.00285783	0.0392044	TRUE	20	79	19774	2	circadian rhythm, biological_process	ID3 | SERPINE1
GO:0003331	0.00303137	0.0392044	TRUE	20	3	19774	1	positive regulation of extracellular matrix constituent secretion, biological_process	RGCC
GO:0016525	0.00307485	0.0392044	TRUE	20	82	19774	2	negative regulation of angiogenesis, biological_process	PLK2 | RGCC
GO:0010664	0.00303137	0.0392044	TRUE	20	3	19774	1	negative regulation of striated muscle cell apoptotic process, biological_process	HMGCR
GO:0090272	0.00303137	0.0392044	TRUE	20	3	19774	1	negative regulation of fibroblast growth factor production, biological_process	RGCC
GO:0072537	0.00303137	0.0392044	TRUE	20	3	19774	1	fibroblast activation, biological_process	RGCC
GO:0035470	0.00403989	0.0400622	TRUE	20	4	19774	1	positive regulation of vascular wound healing, biological_process	CXCR4
GO:0030260	0.00403989	0.0400622	TRUE	20	4	19774	1	entry into host cell, biological_process	CXCR4
GO:1901991	0.00403989	0.0400622	TRUE	20	4	19774	1	negative regulation of mitotic cell cycle phase transition, biological_process	RGCC
GO:1903690	0.00403989	0.0400622	TRUE	20	4	19774	1	negative regulation of wound healing, spreading of epidermal cells, biological_process	PHLDB2
GO:0022029	0.00403989	0.0400622	TRUE	20	4	19774	1	telencephalon cell migration, biological_process	CXCR4
GO:0071866	0.00403989	0.0400622	TRUE	20	4	19774	1	negative regulation of apoptotic process in bone marrow cell, biological_process	PLK2
GO:0043217	0.00403989	0.0400622	TRUE	20	4	19774	1	myelin maintenance, biological_process	CXCR4
GO:1904894	0.00403989	0.0400622	TRUE	20	4	19774	1	positive regulation of receptor signaling pathway via STAT, biological_process	IL7R
GO:1904261	0.00504744	0.0415631	TRUE	20	5	19774	1	positive regulation of basement membrane assembly involved in embryonic body morphogenesis, biological_process	PHLDB2
GO:0061000	0.00605401	0.0415631	TRUE	20	6	19774	1	negative regulation of dendritic spine development, biological_process	PLK2
GO:0001757	0.00504744	0.0415631	TRUE	20	5	19774	1	somite specification, biological_process	MEOX2
GO:0060363	0.00605401	0.0415631	TRUE	20	6	19774	1	cranial suture morphogenesis, biological_process	INSIG1
GO:0010757	0.00605401	0.0415631	TRUE	20	6	19774	1	negative regulation of plasminogen activation, biological_process	SERPINE1
GO:1901203	0.00504744	0.0415631	TRUE	20	5	19774	1	positive regulation of extracellular matrix assembly, biological_process	RGCC
GO:0000018	0.00605401	0.0415631	TRUE	20	6	19774	1	regulation of DNA recombination, biological_process	IL7R
GO:0001915	0.00605401	0.0415631	TRUE	20	6	19774	1	negative regulation of T cell mediated cytotoxicity, biological_process	IL7R
GO:0097187	0.00605401	0.0415631	TRUE	20	6	19774	1	dentinogenesis, biological_process	SERPINE1
GO:0014074	0.00504744	0.0415631	TRUE	20	5	19774	1	response to purine-containing compound, biological_process	HMGCS1
GO:0006084	0.00605401	0.0415631	TRUE	20	6	19774	1	acetyl-CoA metabolic process, biological_process	HMGCS1
GO:0050792	0.00605401	0.0415631	TRUE	20	6	19774	1	regulation of viral process, biological_process	CXCR4
GO:0010894	0.00504744	0.0415631	TRUE	20	5	19774	1	negative regulation of steroid biosynthetic process, biological_process	INSIG1
GO:0015936	0.00504744	0.0415631	TRUE	20	5	19774	1	coenzyme A metabolic process, biological_process	HMGCR
GO:0032933	0.00705963	0.0434532	TRUE	20	7	19774	1	SREBP signaling pathway, biological_process	INSIG1
GO:0061154	0.00705963	0.0434532	TRUE	20	7	19774	1	endothelial tube morphogenesis, biological_process	CXCR4
GO:0019064	0.00705963	0.0434532	TRUE	20	7	19774	1	fusion of virus membrane with host plasma membrane, biological_process	CXCR4
GO:0060711	0.00705963	0.0434532	TRUE	20	7	19774	1	labyrinthine layer development, biological_process	PCDH12
GO:0050920	0.00705963	0.0434532	TRUE	20	7	19774	1	regulation of chemotaxis, biological_process	CXCR4
GO:2000048	0.00806427	0.0449835	TRUE	20	8	19774	1	negative regulation of cell-cell adhesion mediated by cadherin, biological_process	RGCC
GO:0008299	0.00806427	0.0449835	TRUE	20	8	19774	1	isoprenoid biosynthetic process, biological_process	HMGCR
GO:0070233	0.00806427	0.0449835	TRUE	20	8	19774	1	negative regulation of T cell apoptotic process, biological_process	IL7R
GO:1900222	0.00806427	0.0449835	TRUE	20	8	19774	1	negative regulation of amyloid-beta clearance, biological_process	HMGCR
GO:0097756	0.00806427	0.0449835	TRUE	20	8	19774	1	negative regulation of blood vessel diameter, biological_process	HMGCR
GO:0061179	0.00906795	0.0476067	TRUE	20	9	19774	1	negative regulation of insulin secretion involved in cellular response to glucose stimulus, biological_process	HMGCR
GO:0033629	0.00906795	0.0476067	TRUE	20	9	19774	1	negative regulation of cell adhesion mediated by integrin, biological_process	SERPINE1
GO:0048643	0.00906795	0.0476067	TRUE	20	9	19774	1	positive regulation of skeletal muscle tissue development, biological_process	HMGCR
GO:0046599	0.0100707	0.0479364	TRUE	20	10	19774	1	regulation of centriole replication, biological_process	PLK2
GO:0033197	0.0100707	0.0479364	TRUE	20	10	19774	1	response to vitamin E, biological_process	HMGCS1
GO:0010470	0.0100707	0.0479364	TRUE	20	10	19774	1	regulation of gastrulation, biological_process	PHLDB2
GO:0030903	0.0100707	0.0479364	TRUE	20	10	19774	1	notochord development, biological_process	ID3
GO:0033089	0.0100707	0.0479364	TRUE	20	10	19774	1	positive regulation of T cell differentiation in thymus, biological_process	IL7R
GO:0051918	0.0100707	0.0479364	TRUE	20	10	19774	1	negative regulation of fibrinolysis, biological_process	SERPINE1

## Sheet: Legend
Dataset EV2 legend	GO results in BCE cells after LIF showing upregulations of angiogenesis pathaways, including the VEGF and JAK-STAT Pathways
