# Supplementary material for: LIF, a mitogen for choroidal endothelial cells, protects the choriocapillaris: implications for prevention of geographic atrophy
Source: EMBO Mol Med. 2021 Nov 15;14(1):e14511. doi: 10.15252/emmm.202114511 (PMC8749470; doi:10.15252/emmm.202114511)
Supplement: Supplementary file 6 — Dataset EV3 [file EMMM-14-e14511-s004.xlsx]

## Sheet: Dataset EV3
Gene_id	readcount_BCE_L6	readcount_BCE_B6	log2FoldChange	pval	padj		Blast swiss prot
ENSBTAG00000046307	7307.1	2105.79	1.7949	4.03e-104	6.88e-100	CEBPD	sp|O02756|CEBPD_BOVIN CCAAT/enhancer-binding protein delta OS=Bos taurus GN=CEBPD PE=2 SV=1//3.32644e-112
ENSBTAG00000011115	1668.37	300.397	2.4735	1.5e-44	1.28e-40	CH25H	sp|Q4G1G8|CH25H_PIG Cholesterol 25-hydroxylase OS=Sus scrofa GN=CH25H PE=2 SV=1//2.52846e-167
ENSBTAG00000009493	2488.45	1133.51	1.1344	4.72e-40	2.69e-36	BCL3	sp|P20749|BCL3_HUMAN B-cell lymphoma 3 protein OS=Homo sapiens GN=BCL3 PE=1 SV=2//0
ENSBTAG00000023659	40725.8	24802	0.71549	2.91e-32	1.24e-28	#N/A	sp|P68302|MT2_SHEEP Metallothionein-2 OS=Ovis aries GN=MT2 PE=3 SV=1//3.98202e-06
ENSBTAG00000020780	2593.17	1390.75	0.89885	1.6e-27	5.48e-24	SBNO2	sp|A0JND4|SBNO2_BOVIN Protein strawberry notch homolog 2 OS=Bos taurus GN=SBNO2 PE=2 SV=1//0
ENSBTAG00000038067	498.955	151.762	1.7171	8.79e-26	2.5e-22	#N/A	-//-
ENSBTAG00000023929	4538.9	2671.71	0.76458	1.81e-25	4.42e-22	FOSL2	sp|P15408|FOSL2_HUMAN Fos-related antigen 2 OS=Homo sapiens GN=FOSL2 PE=1 SV=1//2.55234e-141
ENSBTAG00000025329	2102.35	1183.01	0.82954	2.94e-21	6.28e-18	IRF2BPL	sp|Q2MJS2|I2BPL_MACMU Interferon regulatory factor 2-binding protein-like OS=Macaca mulatta GN=IRF2BPL PE=2 SV=1//9.77079e-61
ENSBTAG00000021523	7982.33	5149.74	0.63231	8.08e-21	1.53e-17	STAT3	sp|P40763|STAT3_HUMAN Signal transducer and activator of transcription 3 OS=Homo sapiens GN=STAT3 PE=1 SV=2//0
ENSBTAG00000020935	16019.4	9996.42	0.68033	3.99e-19	6.81e-16	HIF1A	sp|Q9XTA5|HIF1A_BOVIN Hypoxia-inducible factor 1-alpha OS=Bos taurus GN=HIF1A PE=2 SV=1//0
ENSBTAG00000006797	1353.17	730.986	0.88843	8.67e-19	1.35e-15	MARCHF3	sp|A0JN69|MARH3_BOVIN E3 ubiquitin-protein ligase MARCH3 OS=Bos taurus GN=MARCH3 PE=2 SV=1//0
ENSBTAG00000005412	3146.13	1945.68	0.6933	2.41e-18	3.43e-15	NEDD4L	sp|Q8CFI0|NED4L_MOUSE E3 ubiquitin-protein ligase NEDD4-like OS=Mus musculus GN=Nedd4l PE=1 SV=2//0
ENSBTAG00000006729	1982.05	1003.8	0.98153	1.49e-17	1.9e-14	#N/A	sp|E1BLP6|ARI5B_BOVIN AT-rich interactive domain-containing protein 5B OS=Bos taurus GN=ARID5B PE=3 SV=1//0
ENSBTAG00000016169	3440.4	2177.27	0.66005	1.56e-17	1.9e-14	ID1	sp|P41134|ID1_HUMAN DNA-binding protein inhibitor ID-1 OS=Homo sapiens GN=ID1 PE=1 SV=3//8.64164e-76
ENSBTAG00000008441	571.277	247.218	1.2084	5.29e-17	5.64e-14	SOCS3	sp|Q9BEG9|SOCS3_BOVIN Suppressor of cytokine signaling 3 OS=Bos taurus GN=SOCS3 PE=2 SV=1//3.31512e-143
ENSBTAG00000033107	1048.49	553.495	0.92167	1.34e-16	1.35e-13	OSMR	sp|Q99650|OSMR_HUMAN Oncostatin-M-specific receptor subunit beta OS=Homo sapiens GN=OSMR PE=1 SV=1//0
Novel01026	12142.7	8424.13	0.5275	1.7e-16	1.61e-13	#N/A	--	PREDICTED: C-type lectin domain family 2 member B [Bos taurus]>gi|741927872|ref|XP_010803853.1| PREDICTED: C-type lectin domain family 2 member B [Bos taurus]
ENSBTAG00000007867	11240.4	7781.72	0.53053	3.77e-16	3.39e-13	STAT1	sp|Q764M5|STAT1_PIG Signal transducer and activator of transcription 1 OS=Sus scrofa GN=STAT1 PE=2 SV=1//1.07944e-118
ENSBTAG00000007746	954.351	523.287	0.86692	4.12e-14	3.52e-11	AHR	sp|Q95LD9|AHR_DELLE Aryl hydrocarbon receptor OS=Delphinapterus leucas GN=AHR PE=2 SV=1//0
ENSBTAG00000011632	5271.91	3644.3	0.53268	5.75e-14	4.68e-11	MAP1LC3B	sp|O41515|MLP3B_BOVIN Microtubule-associated proteins 1A/1B light chain 3B OS=Bos taurus GN=MAP1LC3B PE=1 SV=4//3.59854e-81
ENSBTAG00000015131	9101.69	6484	0.48925	8.08e-14	6.28e-11	SLC29A1	sp|Q99808|S29A1_HUMAN Equilibrative nucleoside transporter 1 OS=Homo sapiens GN=SLC29A1 PE=1 SV=3//0
ENSBTAG00000020755	6038.18	3667.75	0.71922	9.65e-12	6.59e-09	SELP	sp|P16109|LYAM3_HUMAN P-selectin OS=Homo sapiens GN=SELP PE=1 SV=3//0
Novel01130	282.601	111.268	1.3447	1.23e-11	8.08e-09	#N/A	--	PREDICTED: multiple C2 and transmembrane domain-containing protein 1 isoform X21 [Ovis aries musimon]
Novel00440	287.632	116.637	1.3022	3.58e-11	2.27e-08	#N/A	--	PREDICTED: LOW QUALITY PROTEIN: putative adrenomedullin-5-like protein [Ovis aries]
ENSBTAG00000015549	1364.55	875.936	0.63952	4.31e-11	2.63e-08	PCDH18	sp|A7MB46|PCD18_BOVIN Protocadherin-18 OS=Bos taurus GN=PCDH18 PE=2 SV=1//0
ENSBTAG00000033699	161.122	50.9454	1.6611	8.37e-10	4.61e-07	CHRM4	sp|P08485|ACM4_RAT Muscarinic acetylcholine receptor M4 OS=Rattus norvegicus GN=Chrm4 PE=1 SV=1//1.84824e-154
ENSBTAG00000009214	1668.04	1134.08	0.55664	1.61e-09	8.59e-07	ETS2	sp|A1A4L6|ETS2_BOVIN Protein C-ets-2 OS=Bos taurus GN=ETS2 PE=2 SV=1//0
ENSBTAG00000001301	1578.3	1070.69	0.55982	2.89e-09	1.5e-06	LRRC32	sp|Q5RF01|LRC32_PONAB Leucine-rich repeat-containing protein 32 OS=Pongo abelii GN=LRRC32 PE=2 SV=1//0
ENSBTAG00000011684	1819.34	1258.06	0.53222	3.47e-09	1.75e-06	RAB11FIP1	sp|Q6WKZ4|RFIP1_HUMAN Rab11 family-interacting protein 1 OS=Homo sapiens GN=RAB11FIP1 PE=1 SV=3//0
ENSBTAG00000011584	1476.01	1000.75	0.56062	4.64e-09	2.27e-06	CHST2	sp|Q80WV3|CHST2_MOUSE Carbohydrate sulfotransferase 2 OS=Mus musculus GN=Chst2 PE=2 SV=3//0
ENSBTAG00000010303	2360.36	1680.46	0.49015	5.25e-09	2.49e-06	#N/A	sp|Q95132|ICAM1_BOVIN Intercellular adhesion molecule 1 OS=Bos taurus GN=ICAM1 PE=2 SV=1//0
ENSBTAG00000019929	8122.38	6216.89	0.38571	1.19e-08	5.23e-06	ITGAV	sp|P80746|ITAV_BOVIN Integrin alpha-V OS=Bos taurus GN=ITGAV PE=1 SV=3//0
Novel00979	305.914	146.684	1.0604	1.19e-08	5.23e-06	#N/A	-//-
ENSBTAG00000008232	1923.84	1373.25	0.48639	1.23e-08	5.24e-06	DAB2IP	sp|Q5VWQ8|DAB2P_HUMAN Disabled homolog 2-interacting protein OS=Homo sapiens GN=DAB2IP PE=1 SV=2//0
ENSBTAG00000004211	10906.7	8521.7	0.356	1.96e-08	8.16e-06	TNFRSF1A	sp|O19131|TNR1A_BOVIN Tumor necrosis factor receptor superfamily member 1A OS=Bos taurus GN=TNFRSF1A PE=2 SV=1//0
ENSBTAG00000032548	484.222	268.9	0.8486	2.4e-08	9.76e-06	SYBU	sp|Q9NX95|SYBU_HUMAN Syntabulin OS=Homo sapiens GN=SYBU PE=1 SV=2//0
ENSBTAG00000001146	1195.39	792.374	0.59323	4.85e-08	1.93e-05	HIVEP2	sp|P31629|ZEP2_HUMAN Transcription factor HIVEP2 OS=Homo sapiens GN=HIVEP2 PE=1 SV=2//0
ENSBTAG00000014267	1979.9	1433.76	0.46563	1.02e-07	3.96e-05	ZCCHC14	sp|Q8WYQ9|ZCH14_HUMAN Zinc finger CCHC domain-containing protein 14 OS=Homo sapiens GN=ZCCHC14 PE=2 SV=1//4.35432e-36
ENSBTAG00000018810	15046.1	11734.8	0.3586	1.38e-07	5.12e-05	THBS2	sp|Q95116|TSP2_BOVIN Thrombospondin-2 OS=Bos taurus GN=THBS2 PE=2 SV=2//0
ENSBTAG00000031548	1134.58	775.276	0.54938	1.45e-07	5.29e-05	#N/A	sp|B0JZG0|S23A2_XENTR Solute carrier family 23 member 2 OS=Xenopus tropicalis GN=slc23a2 PE=2 SV=1//1.05821e-113
ENSBTAG00000000711	4513.24	3481.9	0.37429	1.49e-07	5.31e-05	NDRG1	sp|Q3SYX0|NDRG1_BOVIN Protein NDRG1 OS=Bos taurus GN=NDRG1 PE=2 SV=1//0
ENSBTAG00000019788	1895.22	1394.44	0.44268	2.7e-07	9.22e-05	TEAD4	sp|Q15561|TEAD4_HUMAN Transcriptional enhancer factor TEF-3 OS=Homo sapiens GN=TEAD4 PE=1 SV=3//0
ENSBTAG00000013744	7679.67	6082.93	0.33628	3.41e-07	0.00011422	SYNPO	sp|Q8N3V7|SYNPO_HUMAN Synaptopodin OS=Homo sapiens GN=SYNPO PE=1 SV=2//0
ENSBTAG00000020244	1276.98	798.372	0.6776	5.05e-07	0.00016279	EFNA1	sp|Q3ZC64|EFNA1_BOVIN Ephrin-A1 OS=Bos taurus GN=EFNA1 PE=2 SV=1//9.58812e-123
ENSBTAG00000014261	5465.7	4311.9	0.34208	1.17e-06	0.0003634	TARS1	sp|Q3ZBV8|SYTC_BOVIN Threonine--tRNA ligase, cytoplasmic OS=Bos taurus GN=TARS PE=2 SV=1//0
ENSBTAG00000018517	4994.89	3943.22	0.34108	1.16e-06	0.0003634	VLDLR	sp|P98155|VLDLR_HUMAN Very low-density lipoprotein receptor OS=Homo sapiens GN=VLDLR PE=1 SV=1//0
ENSBTAG00000043959	2104.05	1578.34	0.41476	1.19e-06	0.0003634	PDGFC	sp|Q9NRA1|PDGFC_HUMAN Platelet-derived growth factor C OS=Homo sapiens GN=PDGFC PE=1 SV=2//0
ENSBTAG00000015996	4143.67	3247.81	0.35144	1.82e-06	0.00053734	GPC1	sp|G3X745|GPC1_BOVIN Glypican-1 OS=Bos taurus GN=GPC1 PE=2 SV=1//0
ENSBTAG00000001602	5473.97	3518.65	0.63756	3.57e-06	0.0010349	IL4R	sp|Q863Z5|IL4RA_PIG Interleukin-4 receptor subunit alpha OS=Sus scrofa GN=IL4R PE=2 SV=1//0
ENSBTAG00000008409	5316.32	4272.81	0.31524	4.57e-06	0.0013003	MYC	sp|Q2HJ27|MYC_BOVIN Myc proto-oncogene protein OS=Bos taurus GN=MYC PE=2 SV=1//0
ENSBTAG00000007246	2273.54	1762.27	0.3675	6.23e-06	0.0017155	TMEM204	sp|Q0IIE5|TM204_BOVIN Transmembrane protein 204 OS=Bos taurus GN=TMEM204 PE=2 SV=1//2.19991e-105
ENSBTAG00000012781	2266.2	1758.59	0.36585	6.21e-06	0.0017155	TP53BP2	sp|Q13625|ASPP2_HUMAN Apoptosis-stimulating of p53 protein 2 OS=Homo sapiens GN=TP53BP2 PE=1 SV=2//0
ENSBTAG00000001662	2063.63	1587.91	0.37806	6.74e-06	0.0018269	EHD3	sp|Q9NZN3|EHD3_HUMAN EH domain-containing protein 3 OS=Homo sapiens GN=EHD3 PE=1 SV=2//0
ENSBTAG00000039682	423.923	266.349	0.67048	1.14e-05	0.0029447	MTUS1	sp|Q5R9I1|MTUS1_PONAB Microtubule-associated tumor suppressor 1 homolog OS=Pongo abelii GN=MTUS1 PE=2 SV=1//0
ENSBTAG00000037799	1028.08	739.853	0.47463	1.27e-05	0.003237	#N/A	sp|O95236|APOL3_HUMAN Apolipoprotein L3 OS=Homo sapiens GN=APOL3 PE=1 SV=3//9.32534e-45
ENSBTAG00000010785	124.251	49.4322	1.3297	1.3e-05	0.0032646	FAS	sp|P51867|TNR6_BOVIN Tumor necrosis factor receptor superfamily member 6 OS=Bos taurus GN=FAS PE=2 SV=1//0
ENSBTAG00000012046	3492.98	2500.23	0.48239	1.42e-05	0.0035038	JUNB	sp|Q0VBZ5|JUNB_BOVIN Transcription factor jun-B OS=Bos taurus GN=JUNB PE=2 SV=1//7.64642e-175
ENSBTAG00000027924	4936.92	3975.16	0.3126	1.44e-05	0.0035038	SNX18	sp|Q91ZR2|SNX18_MOUSE Sorting nexin-18 OS=Mus musculus GN=Snx18 PE=1 SV=1//0
ENSBTAG00000015312	3388.11	2694.32	0.33056	1.57e-05	0.0037343	LTBR	sp|P36941|TNR3_HUMAN Tumor necrosis factor receptor superfamily member 3 OS=Homo sapiens GN=LTBR PE=1 SV=1//2.67982e-145
ENSBTAG00000020225	977.054	712.177	0.4562	1.55e-05	0.0037343	TBXAS1	sp|Q2KIG5|THAS_BOVIN Thromboxane-A synthase OS=Bos taurus GN=TBXAS1 PE=2 SV=1//0
ENSBTAG00000008877	127.476	54.1659	1.2348	1.68e-05	0.0039303	APBA1	sp|Q02410|APBA1_HUMAN Amyloid beta A4 precursor protein-binding family A member 1 OS=Homo sapiens GN=APBA1 PE=1 SV=3//0
ENSBTAG00000003045	244.261	132.984	0.87717	1.8e-05	0.0040951	BAMBI	sp|Q8HYZ0|BAMBI_SHEEP BMP and activin membrane-bound inhibitor homolog OS=Ovis aries GN=BAMBI PE=2 SV=1//3.10194e-168
ENSBTAG00000001687	796.788	472.554	0.75372	1.9e-05	0.0042744	STC1	sp|Q9N0T1|STC1_BOVIN Stanniocalcin-1 OS=Bos taurus GN=STC1 PE=2 SV=2//5.64068e-175
ENSBTAG00000003845	638.549	439.451	0.5391	2.58e-05	0.0052529	CSRNP1	sp|Q96S65|CSRN1_HUMAN Cysteine/serine-rich nuclear protein 1 OS=Homo sapiens GN=CSRNP1 PE=1 SV=2//0
ENSBTAG00000005413	1078.98	805.019	0.42257	2.52e-05	0.0052529	NLRC5	sp|Q86WI3|NLRC5_HUMAN Protein NLRC5 OS=Homo sapiens GN=NLRC5 PE=1 SV=3//0
ENSBTAG00000007116	2060.21	1604.84	0.36037	2.52e-05	0.0052529	ARRDC3	sp|Q0VCA2|ARRD3_BOVIN Arrestin domain-containing protein 3 OS=Bos taurus GN=ARRDC3 PE=2 SV=1//0
ENSBTAG00000019272	928.48	673.097	0.46406	2.56e-05	0.0052529	LPCAT2	sp|Q7L5N7|PCAT2_HUMAN Lysophosphatidylcholine acyltransferase 2 OS=Homo sapiens GN=LPCAT2 PE=1 SV=1//0
ENSBTAG00000047428	1138.56	847.841	0.42535	2.56e-05	0.0052529	ZNF281	sp|Q9Y2X9|ZN281_HUMAN Zinc finger protein 281 OS=Homo sapiens GN=ZNF281 PE=1 SV=1//0
ENSBTAG00000020594	1566.28	1197.87	0.38687	3.04e-05	0.0061167	ELF2	sp|Q15723|ELF2_HUMAN ETS-related transcription factor Elf-2 OS=Homo sapiens GN=ELF2 PE=1 SV=2//0
ENSBTAG00000047077	1183.54	883.264	0.42219	3.73e-05	0.0074071	ENTPD7	sp|Q9NQZ7|ENTP7_HUMAN Ectonucleoside triphosphate diphosphohydrolase 7 OS=Homo sapiens GN=ENTPD7 PE=2 SV=1//0
ENSBTAG00000001511	378.515	239.233	0.66193	3.92e-05	0.0076911	BCL6	sp|P41182|BCL6_HUMAN B-cell lymphoma 6 protein OS=Homo sapiens GN=BCL6 PE=1 SV=1//0
ENSBTAG00000009879	667.549	467.826	0.5129	5.66e-05	0.010994	PCGF6	sp|Q9BYE7|PCGF6_HUMAN Polycomb group RING finger protein 6 OS=Homo sapiens GN=PCGF6 PE=1 SV=2//0
ENSBTAG00000047412	216.826	120.768	0.8443	6.32e-05	0.012003	TNFSF18	sp|Q9UNG2|TNF18_HUMAN Tumor necrosis factor ligand superfamily member 18 OS=Homo sapiens GN=TNFSF18 PE=1 SV=2//3.22866e-82
ENSBTAG00000020937	476.272	319.029	0.5781	7.28e-05	0.013526	SNAPC1	sp|Q4R6W9|SNPC1_MACFA snRNA-activating protein complex subunit 1 OS=Macaca fascicularis GN=SNAPC1 PE=2 SV=1//0
ENSBTAG00000004499	3052.23	2455.3	0.31396	8.8e-05	0.016171	RGS3	sp|P49796|RGS3_HUMAN Regulator of G-protein signaling 3 OS=Homo sapiens GN=RGS3 PE=1 SV=2//0
ENSBTAG00000014558	7700.68	6432.26	0.25966	8.92e-05	0.016218	DDX21	sp|Q9NR30|DDX21_HUMAN Nucleolar RNA helicase 2 OS=Homo sapiens GN=DDX21 PE=1 SV=5//0
ENSBTAG00000003033	66.0847	22.0647	1.5826	9.31e-05	0.01675	GADD45G	sp|Q2KIX1|GA45G_BOVIN Growth arrest and DNA damage-inducible protein GADD45 gamma OS=Bos taurus GN=GADD45G PE=2 SV=1//3.7992e-110
ENSBTAG00000015032	665.663	480.933	0.46896	0.00010054	0.017894	CD14	sp|Q95122|CD14_BOVIN Monocyte differentiation antigen CD14 OS=Bos taurus GN=CD14 PE=2 SV=2//0
ENSBTAG00000006523	1028.07	613.31	0.74524	0.0001028	0.018108	SOD2	sp|P41976|SODM_BOVIN Superoxide dismutase [Mn], mitochondrial OS=Bos taurus GN=SOD2 PE=2 SV=1//7.17899e-80
ENSBTAG00000001987	9331.8	7714.23	0.27463	0.0001056	0.018411	SWAP70	sp|P0C1G6|SWP70_BOVIN Switch-associated protein 70 OS=Bos taurus GN=SWAP70 PE=1 SV=1//0
Novel00122	672.672	382.878	0.81302	0.00012104	0.02068	#N/A	--	TPA: disabled homolog 2 interacting protein-like [Bos taurus]
ENSBTAG00000004940	220.817	126.102	0.80826	0.00013899	0.023282	CELF4	sp|Q4R535|CELF4_MACFA CUGBP Elav-like family member 4 OS=Macaca fascicularis GN=CELF4 PE=2 SV=1//0
ENSBTAG00000019950	764.786	562.843	0.44232	0.0001522	0.025004	GRPEL2	sp|Q0P5N5|GRPE2_BOVIN GrpE protein homolog 2, mitochondrial OS=Bos taurus GN=GRPEL2 PE=2 SV=1//4.16859e-138
ENSBTAG00000012172	2314.29	1881.36	0.29879	0.00017232	0.02804	MIDN	sp|Q504T8|MIDN_HUMAN Midnolin OS=Homo sapiens GN=MIDN PE=2 SV=2//0
ENSBTAG00000003037	845.836	586.048	0.52936	0.00017622	0.028404	#N/A	sp|P36371|TAP2_MOUSE Antigen peptide transporter 2 OS=Mus musculus GN=Tap2 PE=1 SV=1//2.85456e-167
ENSBTAG00000014737	2736.39	2244.65	0.28579	0.00017993	0.028466	VEGFC	sp|P49767|VEGFC_HUMAN Vascular endothelial growth factor C OS=Homo sapiens GN=VEGFC PE=1 SV=1//0
ENSBTAG00000007976	3349.23	2736.79	0.29134	0.00018197	0.028523	FAM3C	sp|A5PKI3|FAM3C_BOVIN Protein FAM3C OS=Bos taurus GN=FAM3C PE=2 SV=1//2.54359e-146
ENSBTAG00000023629	384.281	251.732	0.61027	0.00018435	0.028635	#N/A	sp|Q53H47|SETMR_HUMAN Histone-lysine N-methyltransferase SETMAR OS=Homo sapiens GN=SETMAR PE=1 SV=2//1.51205e-62
ENSBTAG00000009948	2407.94	1953.32	0.30187	0.00020753	0.031945	TRIM25	sp|Q14258|TRI25_HUMAN E3 ubiquitin/ISG15 ligase TRIM25 OS=Homo sapiens GN=TRIM25 PE=1 SV=2//0
ENSBTAG00000017375	784.034	586.545	0.41867	0.00021181	0.032312	FAM241A	sp|Q17QE0|CD032_BOVIN Uncharacterized protein C4orf32 homolog OS=Bos taurus PE=2 SV=1//2.09482e-48
ENSBTAG00000005305	1294.44	908.734	0.5104	0.00024453	0.036974	NTS	sp|P01156|NEUT_BOVIN Neurotensin/neuromedin N OS=Bos taurus GN=NTS PE=1 SV=3//1.44353e-120
ENSBTAG00000005205	2039.99	1642.88	0.31234	0.00025236	0.037824	DSE	sp|P0C2H4|DSE_BOVIN Dermatan-sulfate epimerase OS=Bos taurus GN=DSE PE=1 SV=1//0
Novel00421	339.707	222.888	0.60797	0.00031467	0.046349	#N/A	--	TPA: F-box only protein 31-like [Bos taurus]
ENSBTAG00000009019	3015.66	2486.48	0.27837	0.00034934	0.04974	SH3PXD2B	sp|A1X283|SPD2B_HUMAN SH3 and PX domain-containing protein 2B OS=Homo sapiens GN=SH3PXD2B PE=1 SV=3//0

## Sheet: Legend
Dataset EV3 legend	The dataset shows specific genes upregulated in BCE cells after LIF addition. They include STAT3 and other well-known angiogenesis genes (HIF1A, SOCS3, OSMR, TNFRSF1A, THBS2, EFNA1, PDGFC, MYC, JUNB, STC1, TNFSF18, CD14, VEGFC, NTS).
