# Supplementary material for: LIF, a mitogen for choroidal endothelial cells, protects the choriocapillaris: implications for prevention of geographic atrophy
Source: EMBO Mol Med. 2021 Nov 15;14(1):e14511. doi: 10.15252/emmm.202114511 (PMC8749470; doi:10.15252/emmm.202114511)
Supplement: Supplementary file 7 — Source Data for Figure 1 [file EMMM-14-e14511-s010.xlsx]

## Sheet: Legend
Figure 1A	LN-229 CM stimulated growth of BCE cells, n=3
Figure 1B	VEGF neutralizing antibody (B20) failed to suppress BCE cell growth induced by LN-229 CM, n=3.
Figure 1C	Reverse-phase fractions of LN-229 CM induced BCE cell growth. BCE cells were incubated with fractions (2 μl/well) as indicated in the Figure, n=3
Figure 1E	The anti-LIF neutralizing antibody abolished BCE cell growth induced by reverse-phase fractions, n=3
Figure 1F	Recombinant human LIF proteins stimulated growth of BCE cells in a dose-dependent manner. BCE cells were cultured in the presence of vehicle, VEGF (10 ng/ml) and the indicated concentrations of recombinant human LIF (rhLIF, Sigma), n=3
Figure1G	LIF and VEGF synergistically stimulated BCE cell growth. Cell proliferation was analyzed after 6 days using alamar blue as described in Materials and Methods, n=3.

## Sheet: Figure 1A
	No Treatment						LN-229 CM						Control Medium						VEGF 10ng/ml
	1.00585	0.918014	1.09636	1.1209	1.00749	0.851381													3.88857	3.60865	3.40764	2.98313	3.32755	3.97708
5%							1.43813	1.40438	1.48259				1.05767	0.785821	1.12095
10%							1.79515	1.93274	1.67933				1.22833	1.12235	1.01422
20%							2.18172	2.33568	2.53176				1.28597	1.39618	1.23687

## Sheet: Figure 1B
	No Treatment			IgG (2ug/ml)			B20 (2ug/ml)			VEGF 10ng/ml
PBS	1.01519	1.07868	0.906129	1.05647	1.23689	0.96534	1.0894	1.27667	1.11954
VEGF (10ng/ml)	4.05463	3.48963	3.72547	3.90087	3.72333	4.13524	1.59347	1.46866	1.3831
LN-229 CM 10%				1.87182	2.10875	2.05454	2.22646	2.03914	2.38353
LN-229 CM 20%				2.20872	2.5677	2.4769	2.59705	2.32542	2.41367

## Sheet: Figure 1C
Vehicle	R23	R24	R25	R26	R27	R28	R29	R30
0.972824	1.02095	1.16291	1.2928	2.27506	1.98458	1.41976	0.760207	1.17292
1.02847	1.12599	0.975655	1.19325	2.32903	1.92627	1.10645	1.02254	1.06582
0.998704	0.953138	1.38192	1.31307	2.16564	1.92002	1.1013	1.00008	1.21104

## Sheet: Figure 1E
	Isotype (20 µg/ml)			Anti-LIF (20 µg/ml)
Vehicle	0.840294	1.14714	1.01256	1.10078	1.2243	0.937849
VEGF (10 ng/ml)	3.98954	3.48288	3.15361	3.62711	4.09043	4.91613
R26	2.08908	2.02974	1.8288	1.30984	1.09256	1.16551
R27	1.83178	1.70474	1.64644	1.015	1.09918	0.913972

## Sheet: Figure 1F
Vehicle	VEGF (10ng/ml)	1	3	10	30	100	300
0.813564	3.97902	2.36514	2.7636	3.44948	3.26315	3.41881	2.7373
1.17438	4.79901	3.05075	2.95752	3.76028	3.50494	3.36945	3.18396
1.01205	3.91187	2.22273	2.58303	3.14527	2.95297	3.05666	3.11416

## Sheet: Figure 1G
	PBS						VEGF (2 ng/ml)
Vehicle	0.870727	1.25328	1.08117	0.86996	1.06182	0.863045	1.36503	2.17369	1.56097
1	2.51576	3.24265	2.36477				4.53825	5.02948	4.62992
3	2.93821	3.14381	2.74676				5.49492	6.23832	5.07516
10	3.6654	3.99492	3.34287				6.55905	7.65738	6.136
30	3.46785	3.7242	3.13898				6.51097	7.05618	6.25174
100	3.63288	3.58055	3.24892				5.98423	5.94781	6.0605
300	2.91033	3.38389	3.30989				4.47395	5.40522	5.74509
