# Supplementary material for: LIF, a mitogen for choroidal endothelial cells, protects the choriocapillaris: implications for prevention of geographic atrophy
Source: EMBO Mol Med. 2021 Nov 15;14(1):e14511. doi: 10.15252/emmm.202114511 (PMC8749470; doi:10.15252/emmm.202114511)
Supplement: Supplementary file 8 — Source Data for Figure 2 [file EMMM-14-e14511-s012.zip]

Archive with 2 entries (2 files):
- Figure_2.xlsx
- Original_western_blot_gels_Figure_2.pptx
