# Supplementary material for: LIF, a mitogen for choroidal endothelial cells, protects the choriocapillaris: implications for prevention of geographic atrophy
Source: EMBO Mol Med. 2021 Nov 15;14(1):e14511. doi: 10.15252/emmm.202114511 (PMC8749470; doi:10.15252/emmm.202114511)
Supplement: Supplementary file 8 — Source Data for Figure 2 [file EMMM-14-e14511-s012.zip › Figure_2.xlsx]

## Sheet: Legend
Figure2B	Baricitinib suppressed LIF-induced BCE cell growth. BCE cells were pre-incubated with DMSO, baricitinib, cobimetinib, or BEZ235 for 1 hour and then treated with vehicle, LIF (10 ng/ml) or VEGF (10 ng/ml). Cell proliferation was analyzed after 6 days, n=3
Figure 2C	STAT3 knockdown in BCE cells. BCE cells were transfected with siNegative and siRNAs targeting STAT3. qRT-PCR were performed to examine STAT3 mRNA levels
Figure2E	LIF-induced BCE cell growth was abolished by STAT3 knockdown. BCE cells with STAT3 knockdown were cultured with LIF (10 ng/ml, Sigma) or vehicle, n=3.

## Sheet: Fig.2B
	Vehicle			LIF (10ng/ml)			VEGF (10ng/ml)
DMSO	0.973724	0.936936	1.08934	2.52586	3.42183	2.91561	5.6913	4.09054	5.27565
Baricitinib				0.59216	0.490644	0.947772	7.01464	5.6574	5.51778
Cobimetinib				1.72913	1.9672	2.06634	0.796546	0.80315	0.964727
BEZ235				3.89515	2.05924	2.9193	4.28205	3.42503	4.7681

## Sheet: Figure 2C
	No siRNA	siNegative	siStat3-915	siStat3-1492	siStat3-454
	1.572	1	0.220961	0.211205	0.142606
	0.996	1	0.217	0.297	0.201
0.643		1	0.159	0.208	0.223

## Sheet: Sheet2
	Vehicle			LIF (10ng/ml)
siNegative	0.908376	0.987833	1.10379	1.70618	1.5553	1.47009
siStat3-915	0.878461	0.985541	1.136	1.00744	1.08126	1.19147
siStat3-1492	0.878388	1.13492	0.986694	1.08082	1.34308	1.11103
siStat3-454	0.8712	1.17683	0.951974	1.0763	1.13719	1.08665
