# Supplementary material for: LIF, a mitogen for choroidal endothelial cells, protects the choriocapillaris: implications for prevention of geographic atrophy
Source: EMBO Mol Med. 2021 Nov 15;14(1):e14511. doi: 10.15252/emmm.202114511 (PMC8749470; doi:10.15252/emmm.202114511)
Supplement: Supplementary file 9 — Source Data for Figure 3 [file EMMM-14-e14511-s007.zip]

Archive with 5 entries (4 files):
- Figure_3.xlsx
- Original_western_blot_gels_Figure_3.pptx
- __MACOSX/
- __MACOSX/._Figure_3.xlsx
- __MACOSX/._Original_western_blot_gels_Figure_3.pptx
