# Supplementary material for: LIF, a mitogen for choroidal endothelial cells, protects the choriocapillaris: implications for prevention of geographic atrophy
Source: EMBO Mol Med. 2021 Nov 15;14(1):e14511. doi: 10.15252/emmm.202114511 (PMC8749470; doi:10.15252/emmm.202114511)
Supplement: Supplementary file 9 — Source Data for Figure 3 [file EMMM-14-e14511-s007.zip › Figure_3.xlsx]

## Sheet: Legend
Figure 3A	Recombinant human LIF inhibited growth of BAE cells in a dose-dependent manner, n=3.
Figure 3C	BAE cells pre-incubated with inhibitors for 1 hour were treated with vehicle and LIF (10 ng/ml, Sigma).
Figure 3D	Knockdown of STAT3 in BAE cells.
Figure 3F	BAE cells with STAT3 knockdown were cultured with LIF (10 ng/ml, Sigma) and vehicle, n=3.

## Sheet: Fig.3A
LIF ng/ml
0	0.1	0.3	1	3	10	30	100	VEGF 30 ng
1	0.954187	0.949435	0.813359	0.585699	0.551578	0.508063	0.526394	1.2891
1	0.956153	0.95574	0.843781	0.621514	0.556178	0.534905	0.535984	1.21403
1	0.936036	0.869635	0.810169	0.626722	0.575371	0.560024	0.512023	1.23025

## Sheet: Figure 3c
	Vehicle			LIF (10ng/ml)
DMSO	0.943894	1.05067	1.00544	0.373248	0.353173	0.430708
Baricitinib	1.03026	0.989485	1.03337	1.04325	0.903827	0.890202
Cobimetinib	0.878032	0.926672	0.937238	0.344136	0.364856	0.409681
BEZ235	0.677197	0.711432	0.708735	0.328689	0.292847	0.411092

## Sheet: Figure 3D
No siRNA	siNegative	siStat3-915	siStat3-1492	siStat3-454
1.043	1	0.183	0.155	0.182
0.995057	1	0.217	0.217	0.184
	0.999879	0.157019	0.166897	0.0915

## Sheet: Figure 3F
	Vehicle			LIF (10ng/ml)
siNegative	0.969358	1.01856	1.01208	0.440063	0.418713	0.427981
siStat3-915	1.04809	1.03343	0.918483	0.789458	0.746043	0.775518
siStat3-1492	1.02981	0.988152	0.982041	0.729166	0.653188	0.683913
siStat3-454	1.01301	1.01413	0.972865	0.775069	0.705805	0.71481
