# Supplementary material for: LIF, a mitogen for choroidal endothelial cells, protects the choriocapillaris: implications for prevention of geographic atrophy
Source: EMBO Mol Med. 2021 Nov 15;14(1):e14511. doi: 10.15252/emmm.202114511 (PMC8749470; doi:10.15252/emmm.202114511)
Supplement: Supplementary file 10 — Source Data for Figure 4 [file EMMM-14-e14511-s008.xlsx]

## Sheet: Legend
Figure 4B	Adult mice were intravitreally injected with VEGF (10 ng) or LIF (10 ng to 100 ng, Sigma).
Figure 4D	Adult mice were intravitreally injected with 1 μl of LIF (50 ng, Sigma) or vehicle solution (PBS).
Figure 4F	neonatal mice were intravitreally injected with LIF (50 ng) or vehicle solution (PBS).

## Sheet: Fig.4B
	PBS	VEGF	LIF 10 ng	LIF 25 ng	LIF 50 ng	LIF 100 ng
	0.322969	0.364058	0.459069	0.442682	0.405952	0.37584
	0.334944	0.353011	0.439741	0.39459	0.401278	0.371394
	0.329167	0.36348	0.421901	0.394625	0.396481
			0.447024	0.401926	0.350735	0.373617

## Sheet: Figure 4D
PBS	18.994
	29.181
	22.069
	33.37
	39.004
	36.899
	37.64
LIF	35.762
	39.476
	42.545
	44.168
	41.468
	42.32
	46.393
	40.805

## Sheet: Figure 4F
	PBS	LIF
	35.959	34.659
	36.451	53.18
	30.984	50.267
	26.511	44.647
