# Supplementary material for: LIF, a mitogen for choroidal endothelial cells, protects the choriocapillaris: implications for prevention of geographic atrophy
Source: EMBO Mol Med. 2021 Nov 15;14(1):e14511. doi: 10.15252/emmm.202114511 (PMC8749470; doi:10.15252/emmm.202114511)
Supplement: Supplementary file 11 — Source Data for Figure 5 [file EMMM-14-e14511-s003.xlsx]

## Sheet: Legend
Figure 5A	Intravitreal administration of LIF (10 ng and 100 ng, Sigma) and OSM (10 ng) after laser-induced CNV
Figure 5E	Thickness of retina in H&E staining was quantified

## Sheet: Fig. 5A
PBS	0.757945	1.43883	0.709579	1.24865	0.964523	0.902058	0.830083	0.730401	0.656295	0.543333	0.343477	1.39785	1.85248	1.53556	1.02617	0.681052	1.36751	1.0142
LIF 10 ng	1.35587	1.6941	1.1147	3.68906	1.19487	3.29328	2.49205	1.75657	1.66869	1.10404	1.55196	0.911075	1.23914	1.17733	1.66738	1.41293	1.07978	0.751551
LIF 100 ng	0.685478	0.973704	2.02988	1.16864	2.66486	5.77779	3.41854	1.56852	2.74831	1.25685	1.47015	1.75493	2.44549
OSM 10 ng	0.493328	0.850741	0.657935	0.676625	0.206742	0.177723	0.246746	0.360364	0.780406	1.55442	0.310195	0.52038	1.06847	0.55317	0.51956	0.685642	0.309047

## Sheet: Figure 5E
	PBS_PBS	NaIO3_PBS	NaIO3_LIF	NaIO3_CT1	NaIO3_OSM
	5.5435	3.59775	5.29975	5.8075	4.3275
	5.95625	4.32275	5.55225	5.05175	4.014
	5.03	4.5365	4.87325	4.70875	4.41725
	6.08575	3.60725	5.37925	5.9035	4.264
	6.20375	4.39475	5.253	5.1795	3.78625
